# Supplementary material for: Bis(4-acetyl­phen­yl) selenide
Source: Acta Crystallogr Sect E Struct Rep Online. 2011 Mar 23;67(Pt 4):o941. doi: 10.1107/S1600536811009962 (PMC3100006; doi:10.1107/S1600536811009962)
Supplement: Supplementary file 1 [file e-67-0o941-sup1.cif]

##############################################################################
###                                                                        ###
###        Electronic paper (Acta Crystallographica Section E)             ###
###                                                                        ###
##############################################################################
#                                                                            #
# This CIF contains the data in a paper accepted for publication in Acta     #
# Crystallographica Section E. It conforms to the requirements of Notes      #
# for Authors for Section E, and has been peer reviewed under the auspices   #
# of the IUCr Commission on Journals.                                        #
#                                                                            #
# Full details of the Crystallographic Information File format               #
# are given in the paper "The Crystallographic Information File (CIF):       #
# a New Standard Archive File for Crystallography" by S. R. Hall, F. H.      #
# Allen and I. D. Brown [Acta Cryst. (1991), A47, 655-685].                  #
#                                                                            #
# The current version of the core CIF dictionary is obtainable from          #
# ftp://ftp.iucr.org/pub/cif_core.dic. The current version number is 2.4.    #
#                                                                            #
# Software is freely available for graphical display of the structure(s) in  #
# this CIF.  For information consult the CIF home page http://www.iucr.org/  #
# cif/home.html                                                              #
#                                                                            #
# This file may be used for bona fide research purposes within the           #
# scientific community so long as proper attribution is given to the journal # 
# article from which it was obtained.                                        #
#                                                                            #
##############################################################################
                                             
data_global
_audit_creation_method     'WinGX routine CIF_UPDATE'
_audit_conform_dict_name     cif_core.dic
_audit_conform_dict_version     2.3
_journal_date_recd_electronic     2011-03-04
_journal_date_accepted     2011-03-16
_journal_name_full     'Acta Crystallographica, Section E'
_journal_year     2011
_journal_volume     67
_journal_issue      4
_journal_page_first     o941
_journal_page_last     o941
_journal_paper_category     QO
_journal_coeditor_code     RZ2569
_publ_contact_author_name     'Sofiane, Bouacida'
_publ_contact_author_address
;
Unit\'e de recherche de CHimie de l'Environnement
et Mol\'eculaire Structurale,
CHEMS, Universit\'e Mentouri-Constantine
25000 Alg\'erie
;
_publ_contact_author_email     bouacida_sofiane@yahoo.fr
_publ_contact_author_fax     '00 (213) 31 81 88 16'
_publ_contact_author_phone     '00 (213) 74 45 27 14'
_publ_section_title
;
Bis(4-acetylphenyl) selenide
;
loop_
    _publ_author_name
    _publ_author_footnote
    _publ_author_address
    'Bouraoui, Hazem' .
;
Laboratoire de Cristallographie
D\'epartement de Physique
Universit\'e Mentouri-Constantine
25000 Constantine
Algeria
;
    'Boudjada, Ali' .
;
Laboratoire de Cristallographie
D\'epartement de Physique
Universit\'e Mentouri-Constantine
25000 Constantine
Algeria
;
    'Bouacida, Sofiane'
;
Current address: D\'epartement Sciences de la Mati\`ere,
Facult\'e des Sciences Exactes et Sciences de la Nature et de la Vie,
Universit\'e Larbi Ben M'hidi, Oum El Bouaghi 04000,
Algeria.
;
;
Unit\'e de Recherche de Chimie de l'Environnement et Mol\'eculaire Structurale,
CHEMS, Universit\'e Mentouri-Constantine
25000 Algeria
;
    'Mechehoud, Youcef' .
;
Laboratoire VAREN,
D\'epartement de Chimie,
Facult\'e des Sciences Exactes,
Universit\'e Mentouri-Constantine
25000 Constantine
Algeria
;
    'Meinnel, Jean' .
;
UMR 6226 CNRS--Universit\'e Rennes 1 `Sciences Chimiques de Rennes'
Equipe `Mati\`ere Condens\'ee et Syst\`emes Electroactifs'
263 Avenue du G\'en\'eral Leclerc
F-35042 Rennes
France
;
data_I
_chemical_name_systematic
;
1-{4-[(4-acetylphenylidene)selanyl]phenyl}ethanone
;
_chemical_name_common
;
Bis(4-acetylphenyl) selenide
;
_chemical_formula_moiety     'C16 H14 O2 Se'
_chemical_formula_sum     'C16 H14 O2 Se'
_chemical_formula_structural     'C16 H14 O2 Se'
_chemical_formula_iupac     'C16 H14 O2 Se'
_chemical_formula_weight     317.23
_space_group_crystal_system     monoclinic
_space_group_name_H-M_alt     'P 21/c'
_space_group_name_Hall     '-P 2ybc'
loop_
    _symmetry_equiv_pos_as_xyz
    'x, y, z'
    '-x, y+1/2, -z+1/2'
    '-x, -y, -z'
    'x, -y-1/2, z-1/2'
_cell_length_a     14.9290(7)
_cell_length_b     7.7223(3)
_cell_length_c     13.8345(6)
_cell_angle_alpha     90
_cell_angle_beta     115.993(2)
_cell_angle_gamma     90
_cell_volume     1433.60(11)
_cell_formula_units_Z     4
_cell_measurement_reflns_used     9479
_cell_measurement_theta_min     2.91
_cell_measurement_theta_max     27.485
_cell_measurement_temperature     295(2)
_exptl_crystal_description     Needle
_exptl_crystal_colour     White
_exptl_crystal_size_max     0.14
_exptl_crystal_size_mid     0.07
_exptl_crystal_size_min     0.05
_exptl_crystal_density_diffrn     1.47
_exptl_crystal_density_method     'not measured'
_exptl_crystal_F_000     640
_exptl_absorpt_coefficient_mu     2.614
_exptl_absorpt_correction_type     none
_diffrn_ambient_temperature     295(2)
_diffrn_radiation_type     MoK\a
_diffrn_radiation_wavelength     0.71073
_diffrn_radiation_monochromator     graphite
_diffrn_measurement_device_type     'Nonius KappaCCD'
_diffrn_measurement_device     '95mm CCD camera on \k-goniostat'
_diffrn_measurement_method     'CCD rotation images, thick slices'
_diffrn_reflns_number     6274
_diffrn_reflns_av_R_equivalents     0.0266
_diffrn_reflns_theta_min     3.04
_diffrn_reflns_theta_max     27.51
_diffrn_reflns_theta_full     27.51
_diffrn_measured_fraction_theta_max     0.998
_diffrn_measured_fraction_theta_full     0.998
_diffrn_reflns_limit_h_min     -19
_diffrn_reflns_limit_h_max     19
_diffrn_reflns_limit_k_min     -9
_diffrn_reflns_limit_k_max     10
_diffrn_reflns_limit_l_min     -17
_diffrn_reflns_limit_l_max     17
_refine_special_details
;
Refinement of <i>F</i>^2^ against ALL reflections. The weighted <i>R</i>-factor
<i>wR</i> and goodness of fit <i>S</i> are based on <i>F</i>^2^, conventional
<i>R</i>-factors <i>R</i> are based on <i>F</i>, with <i>F</i> set to zero for
negative <i>F</i>^2^. The threshold expression of <i>F</i>^2^ >
\s(<i>F</i>^2^) is used only for calculating <i>R</i>-factors(gt) <i>etc</i>.
and is not relevant to the choice of reflections for refinement.
<i>R</i>-factors based on <i>F</i>^2^ are statistically about twice as large
as those based on <i>F</i>, and <i>R</i>- factors based on ALL data will be
even larger.
;
_reflns_number_total     3272
_reflns_number_gt     1904
_reflns_threshold_expression     I>2sigma(I)
_refine_ls_structure_factor_coef     Fsqd
_refine_ls_matrix_type     full
_refine_ls_R_factor_all     0.0813
_refine_ls_R_factor_gt     0.0413
_refine_ls_wR_factor_gt     0.0953
_refine_ls_wR_factor_ref     0.1117
_refine_ls_goodness_of_fit_ref     1.042
_refine_ls_restrained_S_all     1.042
_refine_ls_number_reflns     3272
_refine_ls_number_parameters     174
_refine_ls_number_restraints     0
_refine_ls_hydrogen_treatment     constr
_refine_ls_weighting_scheme     calc
_refine_ls_weighting_details
         'calc w=1/[\s^2^(Fo^2^)+(0.0407P)^2^+0.5483P] where P=(Fo^2^+2Fc^2^)/3'
_atom_sites_solution_hydrogens     geom
_atom_sites_solution_primary     direct
_atom_sites_solution_secondary     difmap
_refine_ls_shift/su_max     0
_refine_ls_shift/su_mean     0
_refine_diff_density_max     0.476
_refine_diff_density_min     -0.585
_refine_ls_extinction_method     none
loop_
    _atom_type_symbol
    _atom_type_description
    _atom_type_scat_dispersion_real
    _atom_type_scat_dispersion_imag
    _atom_type_scat_source
    C C 0.0033 0.0016 'International Tables Vol C Tables 4.2.6.8 and 6.1.1.4'
    H H 0 0 'International Tables Vol C Tables 4.2.6.8 and 6.1.1.4'
    N N 0.0061 0.0033 'International Tables Vol C Tables 4.2.6.8 and 6.1.1.4'
    O O 0.0106 0.006 'International Tables Vol C Tables 4.2.6.8 and 6.1.1.4'
    Se Se -0.0929 2.2259 'International Tables Vol C Tables 4.2.6.8 and 6.1.1.4'
_computing_data_collection
;
KappaCCD Reference Manual (Nonius, 1998)
;
_computing_cell_refinement     'SCALEPACK (Otwinowski & Minor, 1997)'
_computing_data_reduction     'SCALEPACK and DENZO (Otwinowski & Minor, 1997)'
_computing_structure_solution     'SIR2002 (Burla <i>et al.</i>, 2003)'
_computing_structure_refinement     'SHELXL97 (Sheldrick, 2008)'
_computing_molecular_graphics
              'ORTEP-3 (Farrugia,1997) and DIAMOND (Brandenburg & Berndt, 2001)'
_computing_publication_material     'WinGX (Farrugia, 1999)'
loop_
    _atom_site_type_symbol
    _atom_site_label
    _atom_site_fract_x
    _atom_site_fract_y
    _atom_site_fract_z
    _atom_site_U_iso_or_equiv
    _atom_site_adp_type
    _atom_site_calc_flag
    _atom_site_refinement_flags
    _atom_site_occupancy
    _atom_site_disorder_assembly
    _atom_site_disorder_group
    C C1 0.1305(3) 0.6107(4) 0.4328(3) 0.0693(8) Uani d . 1 . .
    C C2 0.0389(3) 0.6402(5) 0.3498(3) 0.0807(10) Uani d . 1 . .
    H H2 0.0275 0.6113 0.2801 0.097 Uiso calc R 1 . .
    C C3 -0.0369(3) 0.7122(5) 0.3678(3) 0.0758(9) Uani d . 1 . .
    H H3 -0.0985 0.7327 0.3101 0.091 Uiso calc R 1 . .
    C C4 -0.0222(2) 0.7546(4) 0.4719(2) 0.0631(8) Uani d . 1 . .
    C C5 0.0705(3) 0.7225(4) 0.5546(3) 0.0699(8) Uani d . 1 . .
    H H5 0.0820 0.7490 0.6247 0.084 Uiso calc R 1 . .
    C C6 0.1463(3) 0.6524(4) 0.5365(3) 0.0727(9) Uani d . 1 . .
    H H6 0.2083 0.6330 0.5939 0.087 Uiso calc R 1 . .
    C C7 0.2962(2) 0.7077(4) 0.3840(2) 0.0610(7) Uani d . 1 . .
    C C8 0.2529(2) 0.8705(4) 0.3634(2) 0.0643(8) Uani d . 1 . .
    H H8 0.1896 0.8864 0.3594 0.077 Uiso calc R 1 . .
    C C9 0.3038(2) 1.0081(4) 0.3489(2) 0.0614(7) Uani d . 1 . .
    H H9 0.2743 1.1170 0.3352 0.074 Uiso calc R 1 . .
    C C10 0.3987(2) 0.9885(4) 0.3543(2) 0.0550(7) Uani d . 1 . .
    C C11 0.4414(2) 0.8249(4) 0.3750(2) 0.0618(8) Uani d . 1 . .
    H H11 0.5049 0.8091 0.3793 0.074 Uiso calc R 1 . .
    C C12 0.3904(2) 0.6849(4) 0.3891(3) 0.0683(8) Uani d . 1 . .
    H H12 0.4194 0.5755 0.4021 0.082 Uiso calc R 1 . .
    C C13 -0.1026(3) 0.8262(4) 0.4962(3) 0.0715(9) Uani d . 1 . .
    C C14 0.4524(2) 1.1412(4) 0.3393(2) 0.0613(8) Uani d . 1 . .
    C C15 -0.2035(3) 0.8594(6) 0.4069(3) 0.0998(13) Uani d . 1 . .
    H H15A -0.2445 0.9155 0.4350 0.150 Uiso calc R 1 . .
    H H15B -0.2335 0.7515 0.3743 0.150 Uiso calc R 1 . .
    H H15C -0.1974 0.9326 0.3540 0.150 Uiso calc R 1 . .
    C C16 0.5559(2) 1.1204(5) 0.3517(3) 0.0722(9) Uani d . 1 . .
    H H16A 0.5821 1.2315 0.3462 0.108 Uiso calc R 1 . .
    H H16B 0.5557 1.0456 0.2962 0.108 Uiso calc R 1 . .
    H H16C 0.5968 1.0707 0.4208 0.108 Uiso calc R 1 . .
    O O1 0.41088(19) 1.2823(3) 0.3175(2) 0.0912(8) Uani d . 1 . .
    O O2 -0.08802(19) 0.8541(4) 0.5879(2) 0.0940(8) Uani d . 1 . .
    Se Se1 0.23415(3) 0.50420(5) 0.40667(4) 0.08634(18) Uani d . 1 . .
loop_
    _atom_site_aniso_label
    _atom_site_aniso_U_11
    _atom_site_aniso_U_22
    _atom_site_aniso_U_33
    _atom_site_aniso_U_12
    _atom_site_aniso_U_13
    _atom_site_aniso_U_23
    C1 0.078(2) 0.068(2) 0.074(2) -0.0169(17) 0.0436(19) -0.0041(16)
    C2 0.092(3) 0.094(3) 0.064(2) -0.023(2) 0.041(2) -0.0082(18)
    C3 0.070(2) 0.095(3) 0.0593(19) -0.0153(19) 0.0254(17) -0.0016(17)
    C4 0.069(2) 0.0613(18) 0.0599(19) -0.0142(15) 0.0291(17) 0.0000(14)
    C5 0.076(2) 0.077(2) 0.0569(18) -0.0084(18) 0.0297(17) -0.0080(16)
    C6 0.071(2) 0.078(2) 0.070(2) -0.0039(17) 0.0309(18) -0.0003(17)
    C7 0.075(2) 0.0568(17) 0.0604(17) -0.0054(15) 0.0377(15) -0.0072(14)
    C8 0.0614(19) 0.068(2) 0.0678(19) 0.0008(15) 0.0326(16) 0.0010(15)
    C9 0.0596(18) 0.0568(17) 0.0649(18) 0.0086(15) 0.0245(15) 0.0081(15)
    C10 0.0651(18) 0.0518(16) 0.0498(15) 0.0013(14) 0.0268(13) -0.0029(13)
    C11 0.070(2) 0.0547(17) 0.0726(19) 0.0023(15) 0.0428(17) -0.0032(14)
    C12 0.088(2) 0.0492(16) 0.084(2) 0.0072(15) 0.0521(19) -0.0029(15)
    C13 0.074(2) 0.066(2) 0.073(2) -0.0098(16) 0.0311(18) -0.0018(17)
    C14 0.071(2) 0.0548(18) 0.0572(17) -0.0027(15) 0.0275(16) 0.0018(14)
    C15 0.073(3) 0.119(4) 0.097(3) 0.007(2) 0.028(2) -0.001(2)
    C16 0.079(2) 0.075(2) 0.072(2) -0.0066(18) 0.0422(18) 0.0016(17)
    O1 0.0897(17) 0.0572(14) 0.126(2) 0.0055(13) 0.0468(16) 0.0179(14)
    O2 0.0921(18) 0.116(2) 0.0801(17) 0.0134(15) 0.0433(14) -0.0069(15)
    Se1 0.1093(3) 0.0598(2) 0.1188(4) -0.0126(2) 0.0767(3) -0.0080(2)
_geom_special_details
;
All e.s.d.'s (except the e.s.d. in the dihedral angle between two l.s. planes)
are estimated using the full covariance matrix. The cell e.s.d.'s are taken
into account individually in the estimation of e.s.d.'s in distances, angles
and torsion angles; correlations between e.s.d.'s in cell parameters are only
used when they are defined by crystal symmetry. An approximate (isotropic)
treatment of cell e.s.d.'s is used for estimating e.s.d.'s involving l.s.
planes.
;
loop_
    _geom_bond_atom_site_label_1
    _geom_bond_atom_site_label_2
    _geom_bond_site_symmetry_2
    _geom_bond_distance
    _geom_bond_publ_flag
    C13 O2 . 1.209(4) ?
    C13 C4 . 1.486(4) ?
    C13 C15 . 1.494(5) ?
    C14 O1 . 1.224(4) ?
    C14 C16 . 1.488(4) ?
    C14 C10 . 1.490(4) ?
    C15 H15A . 0.9600 ?
    C15 H15B . 0.9600 ?
    C15 H15C . 0.9600 ?
    C16 H16A . 0.9600 ?
    C16 H16B . 0.9600 ?
    C16 H16C . 0.9600 ?
    Se1 C7 . 1.918(3) ?
    Se1 C1 . 1.921(3) ?
    C1 C2 . 1.366(5) ?
    C1 C6 . 1.386(4) ?
    C2 C3 . 1.378(5) ?
    C2 H2 . 0.9300 ?
    C3 C4 . 1.397(4) ?
    C3 H3 . 0.9300 ?
    C4 C5 . 1.378(4) ?
    C5 C6 . 1.373(4) ?
    C5 H5 . 0.9300 ?
    C6 H6 . 0.9300 ?
    C7 C8 . 1.385(4) ?
    C7 C12 . 1.389(4) ?
    C8 C9 . 1.371(4) ?
    C8 H8 . 0.9300 ?
    C9 C10 . 1.394(4) ?
    C9 H9 . 0.9300 ?
    C10 C11 . 1.387(4) ?
    C11 C12 . 1.385(4) ?
    C11 H11 . 0.9300 ?
    C12 H12 . 0.9300 ?
loop_
    _geom_angle_atom_site_label_1
    _geom_angle_atom_site_label_2
    _geom_angle_atom_site_label_3
    _geom_angle_site_symmetry_1
    _geom_angle_site_symmetry_3
    _geom_angle
    _geom_angle_publ_flag
    O2 C13 C4 . . 120.8(3) ?
    O2 C13 C15 . . 119.3(3) ?
    C4 C13 C15 . . 119.9(3) ?
    O1 C14 C16 . . 120.8(3) ?
    O1 C14 C10 . . 119.6(3) ?
    C16 C14 C10 . . 119.6(3) ?
    C13 C15 H15A . . 109.5 ?
    C13 C15 H15B . . 109.5 ?
    H15A C15 H15B . . 109.5 ?
    C13 C15 H15C . . 109.5 ?
    H15A C15 H15C . . 109.5 ?
    H15B C15 H15C . . 109.5 ?
    C14 C16 H16A . . 109.5 ?
    C14 C16 H16B . . 109.5 ?
    H16A C16 H16B . . 109.5 ?
    C14 C16 H16C . . 109.5 ?
    H16A C16 H16C . . 109.5 ?
    H16B C16 H16C . . 109.5 ?
    C7 Se1 C1 . . 99.58(13) ?
    C2 C1 C6 . . 119.0(3) ?
    C2 C1 Se1 . . 120.3(3) ?
    C6 C1 Se1 . . 120.6(3) ?
    C1 C2 C3 . . 120.9(3) ?
    C1 C2 H2 . . 119.5 ?
    C3 C2 H2 . . 119.5 ?
    C2 C3 C4 . . 120.7(3) ?
    C2 C3 H3 . . 119.6 ?
    C4 C3 H3 . . 119.6 ?
    C5 C4 C3 . . 117.4(3) ?
    C5 C4 C13 . . 119.7(3) ?
    C3 C4 C13 . . 122.9(3) ?
    C6 C5 C4 . . 121.9(3) ?
    C6 C5 H5 . . 119.1 ?
    C4 C5 H5 . . 119.1 ?
    C5 C6 C1 . . 120.0(3) ?
    C5 C6 H6 . . 120.0 ?
    C1 C6 H6 . . 120.0 ?
    C8 C7 C12 . . 119.7(3) ?
    C8 C7 Se1 . . 124.2(2) ?
    C12 C7 Se1 . . 116.0(2) ?
    C9 C8 C7 . . 119.7(3) ?
    C9 C8 H8 . . 120.1 ?
    C7 C8 H8 . . 120.1 ?
    C8 C9 C10 . . 121.5(3) ?
    C8 C9 H9 . . 119.2 ?
    C10 C9 H9 . . 119.2 ?
    C11 C10 C9 . . 118.3(3) ?
    C11 C10 C14 . . 121.5(3) ?
    C9 C10 C14 . . 120.2(3) ?
    C12 C11 C10 . . 120.6(3) ?
    C12 C11 H11 . . 119.7 ?
    C10 C11 H11 . . 119.7 ?
    C11 C12 C7 . . 120.1(3) ?
    C11 C12 H12 . . 120.0 ?
    C7 C12 H12 . . 120.0 ?
loop_
    _geom_torsion_atom_site_label_1
    _geom_torsion_atom_site_label_2
    _geom_torsion_atom_site_label_3
    _geom_torsion_atom_site_label_4
    _geom_torsion_site_symmetry_1
    _geom_torsion_site_symmetry_2
    _geom_torsion_site_symmetry_3
    _geom_torsion_site_symmetry_4
    _geom_torsion
    _geom_torsion_publ_flag
    C7 Se1 C1 C2 . . . . 91.3(3) ?
    C7 Se1 C1 C6 . . . . -91.3(3) ?
    C6 C1 C2 C3 . . . . 0.7(5) ?
    Se1 C1 C2 C3 . . . . 178.2(3) ?
    C1 C2 C3 C4 . . . . -0.9(5) ?
    C2 C3 C4 C5 . . . . 0.3(5) ?
    C2 C3 C4 C13 . . . . -177.6(3) ?
    O2 C13 C4 C5 . . . . -1.2(5) ?
    C15 C13 C4 C5 . . . . -179.3(3) ?
    O2 C13 C4 C3 . . . . 176.7(3) ?
    C15 C13 C4 C3 . . . . -1.5(5) ?
    C3 C4 C5 C6 . . . . 0.3(5) ?
    C13 C4 C5 C6 . . . . 178.3(3) ?
    C4 C5 C6 C1 . . . . -0.5(5) ?
    C2 C1 C6 C5 . . . . -0.1(5) ?
    Se1 C1 C6 C5 . . . . -177.5(3) ?
    C1 Se1 C7 C8 . . . . -15.7(3) ?
    C1 Se1 C7 C12 . . . . 164.3(2) ?
    C12 C7 C8 C9 . . . . -0.4(5) ?
    Se1 C7 C8 C9 . . . . 179.6(2) ?
    C7 C8 C9 C10 . . . . 0.0(5) ?
    C8 C9 C10 C11 . . . . 0.0(4) ?
    C8 C9 C10 C14 . . . . -179.4(3) ?
    O1 C14 C10 C11 . . . . 177.4(3) ?
    C16 C14 C10 C11 . . . . -2.9(4) ?
    O1 C14 C10 C9 . . . . -3.3(4) ?
    C16 C14 C10 C9 . . . . 176.4(3) ?
    C9 C10 C11 C12 . . . . 0.4(4) ?
    C14 C10 C11 C12 . . . . 179.7(3) ?
    C10 C11 C12 C7 . . . . -0.7(5) ?
    C8 C7 C12 C11 . . . . 0.7(5) ?
    Se1 C7 C12 C11 . . . . -179.3(2) ?
loop_
    _geom_hbond_atom_site_label_D
    _geom_hbond_atom_site_label_H
    _geom_hbond_atom_site_label_A
    _geom_hbond_site_symmetry_A
    _geom_hbond_distance_DH
    _geom_hbond_distance_HA
    _geom_hbond_distance_DA
    _geom_hbond_angle_DHA
    _geom_hbond_publ_flag
    C2 H2 O2 4_575 0.93 2.47 3.272(5) 145 yes
    C12 H12 O1 1_545 0.93 2.53 3.317(4) 143 yes
