# Supplementary material for: Bis(4-acetyl­phen­yl) selenide
Source: Acta Crystallogr Sect E Struct Rep Online. 2011 Mar 23;67(Pt 4):o941. doi: 10.1107/S1600536811009962 (PMC3100006; doi:10.1107/S1600536811009962)
Supplement: Supplementary file 2 [file e-67-0o941-Isup2.hkl]

#
# h,k,l, Fc-squared, Fo-squared, sigma(Fo-squared) and status flag
#
data_I
_shelx_title ' import in P 21/a'
_shelx_refln_list_code          4
_shelx_F_calc_maximum      194.57
_exptl_crystal_F_000       640.00
_reflns_d_resolution_high  0.7694
 
loop_
 _symmetry_equiv_pos_as_xyz
 'x, y, z'
 '-x, y+1/2, -z+1/2'
 '-x, -y, -z'
 'x, -y-1/2, z-1/2'
 
_cell_length_a    14.9290
_cell_length_b     7.7223
_cell_length_c    13.8345
_cell_angle_alpha  90.000
_cell_angle_beta  115.993
_cell_angle_gamma  90.000
 
_shelx_F_squared_multiplier     1.000
 
loop_
 _refln_index_h
 _refln_index_k
 _refln_index_l
 _refln_F_squared_calc
 _refln_F_squared_meas
 _refln_F_squared_sigma
 _refln_observed_status
   2   0   0     1662.98     1315.86     46.50 o
   3   0   0      769.04      663.52     13.41 o
   4   0   0     4651.22     4000.78     81.37 o
   5   0   0     2548.15     2523.52     46.05 o
   6   0   0    13569.78    13197.49    215.51 o
   7   0   0       24.22        3.58      4.02 o
   8   0   0      147.64      140.84      7.15 o
   9   0   0      760.31      732.82     17.88 o
  10   0   0       65.14       74.67      7.15 o
  11   0   0      444.86      470.36     19.23 o
  12   0   0        3.31        7.15      7.60 o
  13   0   0      140.50      156.49     12.52 o
  14   0   0       17.48       26.83      8.94 o
  15   0   0       31.34       36.66     10.28 o
  16   0   0        0.06       -5.37      9.39 o
  17   0   0        1.08       -0.45     11.62 o
   1   1   0     1002.30      951.01     33.98 o
   2   1   0      698.70      684.30     10.67 o
   3   1   0      261.20      268.89      8.72 o
   4   1   0       75.77       88.55      2.85 o
   5   1   0       94.55      114.24      2.99 o
   6   1   0      409.49      419.36      7.74 o
   7   1   0        2.08       -0.12      2.99 o
   8   1   0      103.21      123.40      5.15 o
   9   1   0       55.14       44.78      5.06 o
  10   1   0       29.20       39.62      4.89 o
  11   1   0       97.93       91.38      5.84 o
  12   1   0       78.74       76.03      6.96 o
  13   1   0       77.31       68.88      6.79 o
  14   1   0        0.52        4.88      9.17 o
  15   1   0        5.81        8.07      6.55 o
  16   1   0        0.53       -4.47      6.48 o
  17   1   0        2.62        4.98      8.94 o
   0   2   0      103.28       92.22      5.66 o
   1   2   0      941.22      915.00     13.73 o
   2   2   0    25088.64    23631.75    607.18 o
   3   2   0     1563.48     1681.32     31.07 o
   4   2   0     5502.88     5170.48     66.84 o
   5   2   0      716.40      730.26     24.81 o
   6   2   0      914.48      855.88     13.62 o
   7   2   0     1034.44     1048.03     16.68 o
   8   2   0      970.96      964.44     28.17 o
   9   2   0      507.17      464.97     10.24 o
  10   2   0      126.82      158.94      6.62 o
  11   2   0      282.86      281.20      9.32 o
  12   2   0       22.61       22.52      5.69 o
  13   2   0      123.21      129.05     10.28 o
  14   2   0        2.00        2.02      5.53 o
  15   2   0        5.52       -0.14      6.11 o
  16   2   0        2.23        5.20      7.11 o
  17   2   0        9.24        9.72      9.32 o
   1   3   0      335.40      411.21      7.59 o
   2   3   0       12.89       24.05      8.27 o
   3   3   0      374.22      384.02      6.34 o
   4   3   0      467.94      522.27      9.17 o
   5   3   0       96.54      102.72      3.75 o
   6   3   0      172.56      176.46      4.89 o
   7   3   0        4.23        1.41      3.22 o
   8   3   0      161.87      185.49      6.11 o
   9   3   0      168.96      162.85      9.39 o
  10   3   0      242.83      207.58      7.25 o
  11   3   0        4.17        0.75      4.89 o
  12   3   0        1.80        8.17      5.21 o
  13   3   0        5.83        6.13      5.87 o
  14   3   0        0.66       -7.71      9.84 o
  15   3   0        0.39       14.77      7.51 o
  16   3   0        0.02       -2.50      7.88 o
   0   4   0     3069.66     3109.39     79.26 o
   1   4   0       10.31       10.33      2.79 o
   2   4   0     3795.87     3675.95     56.00 o
   3   4   0      534.52      626.53     11.57 o
   4   4   0     2575.74     2526.14     39.57 o
   5   4   0     1015.95     1093.15     17.17 o
   6   4   0     1008.45     1057.81     17.35 o
   7   4   0      399.50      407.43     10.73 o
   8   4   0      265.50      278.02      7.63 o
   9   4   0       21.51       22.13      3.79 o
  10   4   0       22.57        8.71      6.26 o
  11   4   0      331.17      332.83     12.07 o
  12   4   0       31.23       46.70      5.53 o
  13   4   0       62.69       57.98      7.60 o
  14   4   0        1.01       -2.15      6.43 o
  15   4   0       15.78       11.34      7.19 o
   1   5   0        1.69        8.28      3.38 o
   2   5   0      120.63      122.64      7.15 o
   3   5   0       27.28       43.65      3.64 o
   4   5   0        4.22        9.54      2.80 o
   5   5   0        0.18        2.26      2.47 o
   6   5   0        6.02        7.19      6.04 o
   7   5   0       16.36        9.53      3.63 o
   8   5   0      333.43      289.81      8.37 o
   9   5   0      129.65      135.07      6.30 o
  10   5   0       14.04       17.63      3.94 o
  11   5   0        6.95        0.62      4.38 o
  12   5   0        2.80        1.43      6.26 o
  13   5   0        5.72        6.20      5.37 o
  14   5   0        0.03        0.48      5.91 o
  15   5   0        2.35       -7.51      7.51 o
   0   6   0     3266.22     3435.94     65.60 o
   1   6   0       35.41       39.38      3.97 o
   2   6   0     1483.68     1598.83     27.29 o
   3   6   0      167.29      168.80      5.64 o
   4   6   0      522.23      549.89     12.55 o
   5   6   0       95.90       90.56      5.81 o
   6   6   0      628.12      620.05     15.55 o
   7   6   0       96.16       95.78      4.74 o
   8   6   0      112.26      116.73      5.47 o
   9   6   0      140.89      143.44     10.51 o
  10   6   0        7.85       10.33      4.47 o
  11   6   0       31.72       35.79      4.83 o
  12   6   0        0.53       -3.49      7.38 o
  13   6   0       34.38       37.23      6.75 o
   1   7   0       22.24       22.04      6.48 o
   2   7   0       46.38       36.22      3.75 o
   3   7   0        0.54        0.13      2.89 o
   4   7   0       75.07       75.81      4.84 o
   5   7   0        7.22        4.54      3.51 o
   6   7   0       95.85       87.52      5.86 o
   7   7   0        1.92        7.24      4.46 o
   8   7   0        0.81       10.24      5.41 o
   9   7   0        0.85        5.44      5.81 o
  10   7   0        4.26       -0.93      4.07 o
  11   7   0        9.19        7.74      5.04 o
  12   7   0        2.62       -0.13      6.29 o
   0   8   0      635.18      594.15     17.13 o
   1   8   0       14.81       16.59      2.51 o
   2   8   0      309.55      301.77      8.72 o
   3   8   0       16.50       17.50      3.00 o
   4   8   0      319.65      351.56     28.62 o
   5   8   0       35.75       35.42      7.42 o
   6   8   0       95.02       95.32      9.45 o
   7   8   0       19.22       17.67      9.39 o
   8   8   0       37.77       49.03      8.16 o
   9   8   0       23.45       26.93      8.26 o
  10   8   0       19.09       16.53      9.23 o
   1   9   0        3.28        4.90      1.75 o
   2   9   0       16.71       10.02      4.54 o
   3   9   0        8.16        2.68      7.82 o
   4   9   0        6.24        3.26      6.93 o
   5   9   0        0.52       -2.20      7.15 o
   6   9   0       14.86        8.62      7.15 o
   7   9   0        5.35       -4.43      9.84 o
   0  10   0       88.12       71.54     16.10 o
   1  10   0        2.67       13.41      9.84 o
 -17   1   1        8.21        3.12      6.93 o
 -16   1   1        3.57       10.67     12.30 o
 -15   1   1       20.40       14.96     12.97 o
 -14   1   1        0.69       11.22      5.98 o
 -13   1   1       98.55       97.72     10.73 o
 -12   1   1       82.88      111.31      6.62 o
 -11   1   1      390.39      354.83     10.74 o
 -10   1   1     1533.61     1629.00     29.58 o
  -9   1   1        1.38        3.22      4.38 o
  -8   1   1     3468.37     3556.81     47.87 o
  -7   1   1       27.97       23.79      3.43 o
  -6   1   1     3710.08     3359.97     41.73 o
  -5   1   1        2.39        6.04      2.46 o
  -4   1   1     9389.31     8820.45    110.80 o
  -3   1   1      748.58      714.24     10.50 o
  -2   1   1    14609.11    13884.26    314.77 o
  -1   1   1       16.94       21.58      1.95 o
   0   1   1     3314.24     3162.44    103.73 o
   1   1   1     8046.03     7264.91    117.75 o
   2   1   1     3276.90     2874.77     58.12 o
   3   1   1     4137.46     3872.43    103.28 o
   4   1   1      452.59      381.64     12.52 o
   5   1   1     3583.46     3201.00     49.41 o
   6   1   1       77.44       94.18      4.43 o
   7   1   1     1073.53      971.11     17.44 o
   8   1   1      242.57      261.56      6.62 o
   9   1   1      523.55      542.34     11.49 o
  10   1   1        7.09       18.21      4.71 o
  11   1   1      412.18      428.96     11.90 o
  12   1   1        1.13       -2.91      4.74 o
  13   1   1       13.16       29.06      5.69 o
  14   1   1        4.50        2.38      5.98 o
  15   1   1        1.17        2.36     11.18 o
  16   1   1        3.98       11.62      6.64 o
 -17   2   1        0.91       -6.95     11.40 o
 -16   2   1        0.04       12.36      6.79 o
 -15   2   1        0.58       -3.78      5.59 o
 -14   2   1        0.16        2.11      5.66 o
 -13   2   1        0.15       13.15      6.75 o
 -12   2   1      156.78      128.91      7.60 o
 -11   2   1      112.12      111.23     13.41 o
 -10   2   1        1.19        4.64      4.07 o
  -9   2   1        2.05        2.72      6.93 o
  -8   2   1      272.53      254.01      8.27 o
  -7   2   1        8.99        7.82      2.85 o
  -6   2   1        0.11        6.65      3.13 o
  -5   2   1     1017.56     1056.16     15.59 o
  -4   2   1      187.85      178.86      9.17 o
  -3   2   1     2331.20     2280.97     43.59 o
  -2   2   1    13864.35    13352.66    190.71 o
  -1   2   1     4807.96     5048.45     76.49 o
   0   2   1     1378.93     1353.01     32.42 o
   1   2   1     2356.07     2363.36     28.97 o
   2   2   1      608.21      604.13      8.78 o
   3   2   1      230.77      240.28      4.92 o
   4   2   1      339.10      344.60     14.75 o
   5   2   1       19.06       22.82      3.13 o
   6   2   1        3.72       18.30      3.35 o
   7   2   1       45.88       44.99      4.29 o
   8   2   1        2.88        5.13      3.31 o
   9   2   1       57.66       59.29      5.15 o
  10   2   1        3.62       -0.42      5.03 o
  11   2   1       47.08       41.06      7.15 o
  12   2   1        4.95        2.67      5.66 o
  13   2   1       19.05        5.35      5.03 o
  14   2   1        1.29       11.83      5.84 o
  15   2   1       11.78       17.20      6.48 o
  16   2   1        2.56       -7.49     17.21 o
 -17   3   1        0.12       -8.54      8.54 o
 -16   3   1        1.37        3.66     13.19 o
 -15   3   1       20.68       19.70      7.07 o
 -14   3   1       56.17       50.90      8.38 o
 -13   3   1        9.51        5.63      8.50 o
 -12   3   1       58.74       68.75      6.90 o
 -11   3   1      248.03      242.54      8.38 o
 -10   3   1      506.81      573.67     12.00 o
  -9   3   1      299.12      282.35      7.59 o
  -8   3   1     2372.72     2401.94     34.59 o
  -7   3   1      459.66      437.41      9.61 o
  -6   3   1     3877.28     4023.18     53.25 o
  -5   3   1      981.37     1015.87     16.44 o
  -4   3   1     8131.29     8235.34    109.77 o
  -3   3   1        8.67       23.12      2.68 o
  -2   3   1    10540.30    10369.89    168.98 o
  -1   3   1      653.75      581.96     18.33 o
   0   3   1     4311.19     4006.07     55.96 o
   1   3   1     1423.89     1377.01     20.76 o
   2   3   1      458.23      409.56      6.55 o
   3   3   1     7202.22     7356.06     90.95 o
   4   3   1     2077.49     2040.56     28.01 o
   5   3   1     2273.00     2314.21     31.89 o
   6   3   1     1494.93     1581.18     23.65 o
   7   3   1     1813.92     1863.49     48.96 o
   8   3   1      123.56       94.06      4.71 o
   9   3   1     2079.19     2221.21     76.23 o
  10   3   1       27.08       35.31      4.83 o
  11   3   1       87.07       95.48      6.55 o
  12   3   1       30.46       37.25      6.04 o
  13   3   1        5.85       17.28      8.72 o
  14   3   1        2.69        3.65      5.98 o
  15   3   1       14.65       33.85      7.19 o
  16   3   1        0.38        8.00     13.64 o
 -16   4   1        0.09       11.56      7.51 o
 -15   4   1        0.26        3.57      7.38 o
 -14   4   1        6.34        2.21      5.81 o
 -13   4   1        6.94       14.40      4.87 o
 -12   4   1        4.03        1.55      5.13 o
 -11   4   1       33.22       21.78      4.62 o
 -10   4   1       40.05       29.71      6.48 o
  -9   4   1       98.51       83.75      4.89 o
  -8   4   1       33.27       34.04      3.94 o
  -7   4   1       64.61       70.22      4.11 o
  -6   4   1        0.29        0.48      2.47 o
  -5   4   1      189.05      205.29      5.81 o
  -4   4   1      323.01      358.96     12.74 o
  -3   4   1      897.31     1035.45     18.79 o
  -2   4   1      122.55      129.99      4.31 o
  -1   4   1      434.80      410.87      8.34 o
   0   4   1       24.12       34.43      5.81 o
   1   4   1        1.01        1.59      2.76 o
   2   4   1       42.34       48.33      9.61 o
   3   4   1        0.13        4.06      2.46 o
   4   4   1      223.44      232.97      4.94 o
   5   4   1        1.67        6.96      6.04 o
   6   4   1      100.76       96.37      4.89 o
   7   4   1       48.40       61.23      4.39 o
   8   4   1        8.14        9.84      4.07 o
   9   4   1        7.98        7.47      2.47 o
  10   4   1       53.63       38.97      4.51 o
  11   4   1        0.28        1.56      4.43 o
  12   4   1        3.96       12.51      6.71 o
  13   4   1        2.59        8.41     13.64 o
  14   4   1        8.11       17.31      6.44 o
  15   4   1        0.18       -4.25      9.48 o
 -15   5   1        7.15       15.59      7.47 o
 -14   5   1        4.09        3.20      8.27 o
 -13   5   1        8.62       12.48      5.69 o
 -12   5   1       81.83       96.68      7.09 o
 -11   5   1       12.17        9.11      4.94 o
 -10   5   1      167.70      178.36      6.93 o
  -9   5   1        4.41        1.10      3.75 o
  -8   5   1      460.36      496.17     13.41 o
  -7   5   1        4.29        1.54      2.79 o
  -6   5   1     1731.55     1771.35     26.08 o
  -5   5   1        8.58       11.33      3.58 o
  -4   5   1     3041.31     3212.62     56.56 o
  -3   5   1      737.26      807.79     15.77 o
  -2   5   1     1807.67     1871.49     41.81 o
  -1   5   1      848.34      822.02     14.86 o
   0   5   1     2533.45     2521.32     72.21 o
   1   5   1      843.46      857.27     15.12 o
   2   5   1     1662.60     1585.48     26.63 o
   3   5   1     1103.77     1143.98     49.41 o
   4   5   1      637.80      670.39     23.70 o
   5   5   1     1101.43     1139.38     18.16 o
   6   5   1      174.53      184.73      5.47 o
   7   5   1      899.10      983.77     19.09 o
   8   5   1        3.87        4.36      8.27 o
   9   5   1      120.24      124.49      8.94 o
  10   5   1       10.30       10.50      4.26 o
  11   5   1       51.40       62.05      5.21 o
  12   5   1        0.03       -3.12      5.91 o
  13   5   1       36.31       43.11      5.79 o
  14   5   1        0.55       -0.11      6.66 o
 -14   6   1        4.67       -0.07      7.30 o
 -13   6   1        0.43        0.07      6.11 o
 -12   6   1        7.82        5.70      2.97 o
 -11   6   1        1.57        3.13      5.28 o
 -10   6   1        5.33        3.80      4.39 o
  -9   6   1       13.95        9.49      4.07 o
  -8   6   1        3.85        8.25      3.43 o
  -7   6   1       41.44       35.93      6.26 o
  -6   6   1       81.99       77.24     11.62 o
  -5   6   1       17.96       23.28      4.25 o
  -4   6   1      111.57       97.74      4.69 o
  -3   6   1       72.49       84.07      4.25 o
  -2   6   1      416.89      418.96      9.39 o
  -1   6   1      160.94      186.31     13.86 o
   0   6   1        7.38       10.19      3.54 o
   1   6   1        6.51       13.14      5.59 o
   2   6   1      217.62      240.50     12.30 o
   3   6   1      159.01      177.49      8.94 o
   4   6   1       22.47       18.57      3.96 o
   5   6   1       13.66        6.47      7.15 o
   6   6   1        2.02       -2.42      4.04 o
   7   6   1       14.29       18.44      3.75 o
   8   6   1       43.85       26.39      3.94 o
   9   6   1        7.37        9.49      4.26 o
  10   6   1        8.11       16.86      5.59 o
  11   6   1        3.80        5.61      4.02 o
  12   6   1        0.49       -4.58      5.21 o
  13   6   1        0.36       -8.29      8.50 o
 -12   7   1        6.79        3.78      5.37 o
 -11   7   1       10.13       11.28      8.72 o
 -10   7   1      130.56      122.26      8.81 o
  -9   7   1        0.23       -2.96      6.84 o
  -8   7   1      408.10      389.90     20.34 o
  -7   7   1       33.25       29.52      7.74 o
  -6   7   1      328.16      343.62     13.50 o
  -5   7   1        0.11       -1.48      5.53 o
  -4   7   1      373.72      374.40     17.21 o
  -3   7   1       54.04       50.87      6.75 o
  -2   7   1     1271.33     1308.34     28.29 o
  -1   7   1        3.29        2.49      2.49 o
   0   7   1      104.96       95.90      3.85 o
   1   7   1      171.28      163.23      6.36 o
   2   7   1       78.75       77.68      4.80 o
   3   7   1      511.61      505.84     13.73 o
   4   7   1      214.25      219.11     18.11 o
   5   7   1      226.84      229.37      8.51 o
   6   7   1       13.47        4.77      4.40 o
   7   7   1      104.86      108.60      6.66 o
   8   7   1        6.54        7.96      4.94 o
   9   7   1      123.42      110.09      7.36 o
  10   7   1        5.13        4.54      4.07 o
  11   7   1       32.45       24.72      8.50 o
 -10   8   1       14.06        0.17      7.25 o
  -9   8   1        2.89       -1.26      7.19 o
  -8   8   1       21.52       12.05      7.24 o
  -7   8   1        9.35        6.12      6.11 o
  -6   8   1        2.83        5.28     10.28 o
  -5   8   1        9.63        9.89      6.98 o
  -4   8   1       13.86       25.92     13.64 o
  -3   8   1        4.51        8.19      5.11 o
  -2   8   1        7.12        9.34      6.04 o
  -1   8   1        7.49       10.86      2.11 o
   0   8   1       11.47       13.81      2.87 o
   1   8   1       16.00       26.81      3.24 o
   2   8   1        5.57        2.98      3.20 o
   3   8   1        0.58        3.41      3.77 o
   4   8   1       20.97       18.03      6.71 o
   5   8   1        8.05       10.73      3.51 o
   6   8   1       13.43        6.52      4.54 o
   7   8   1        5.30        2.13      4.69 o
   8   8   1        3.67        1.48      4.87 o
   9   8   1        4.58        2.03      5.69 o
  -8   9   1       33.38       22.80      8.52 o
  -7   9   1        0.45       -4.67      8.59 o
  -6   9   1       60.98       50.70      8.06 o
  -5   9   1       19.72       33.85      8.06 o
  -4   9   1      149.80      154.97     15.87 o
  -3   9   1        0.25        2.51      5.14 o
  -2   9   1       84.17       73.81      6.71 o
  -1   9   1       14.83       17.86      4.31 o
   0   9   1      138.49      133.99      4.64 o
   1   9   1       81.00       78.51      3.72 o
   2   9   1       49.43       44.73      3.70 o
   3   9   1       51.22       49.72      4.50 o
   4   9   1        5.02        2.68      2.94 o
   5   9   1       33.84       29.53      3.75 o
   6   9   1       35.33       32.72     11.18 o
   7   9   1       23.16       19.16      8.34 o
  -1  10   1        2.89        9.84     11.18 o
   0  10   1        1.45        4.47      8.94 o
 -18   0   2       20.56       12.97     16.99 o
 -17   0   2        0.14       -1.34     11.18 o
 -16   0   2       18.91       30.85     10.73 o
 -15   0   2        5.53        5.81      7.60 o
 -14   0   2      109.32      121.17     11.18 o
 -13   0   2        1.12        6.26      7.60 o
 -12   0   2      719.27      731.03     19.67 o
 -11   0   2        0.18        4.92      3.58 o
 -10   0   2      875.51      866.96     21.01 o
  -9   0   2       28.93       24.14      5.37 o
  -8   0   2     2011.72     1816.63     34.87 o
  -7   0   2     2787.37     2663.02     46.95 o
  -6   0   2      475.56      398.38      9.84 o
  -5   0   2    11187.65    10258.16    194.05 o
  -4   0   2     1216.82     1192.46     26.38 o
  -3   0   2      352.26      333.99      8.50 o
  -2   0   2      522.66      466.34     17.88 o
   2   0   2     8755.31     8549.73    198.52 o
   3   0   2     4528.07     4101.38     99.26 o
   4   0   2      197.19      178.85      8.05 o
   5   0   2     2442.88     2237.81     40.69 o
   6   0   2      158.65      186.89      6.71 o
   7   0   2     4072.08     4103.17     73.77 o
   8   0   2       92.52      128.32      7.15 o
   9   0   2      189.47      210.59      7.60 o
  10   0   2       82.16       71.09      4.47 o
  11   0   2       22.39       27.72      7.15 o
  12   0   2       86.44       83.16      8.50 o
  13   0   2       40.90       65.28      9.39 o
  14   0   2       46.37       39.79     11.18 o
  15   0   2       11.43       10.28     12.07 o
  16   0   2        5.28        1.34     12.07 o
 -18   1   2        0.22       -1.07      9.32 o
 -17   1   2        0.50       -6.48      6.48 o
 -16   1   2        1.88        5.49      5.81 o
 -15   1   2        5.89       -5.69      5.69 o
 -14   1   2       47.58       41.33      6.43 o
 -13   1   2      123.48      121.46      7.59 o
 -12   1   2      540.88      546.74     13.37 o
 -11   1   2      278.60      275.87      8.15 o
 -10   1   2        4.89       16.27      4.46 o
  -9   1   2       75.19       92.81      8.27 o
  -8   1   2      565.80      589.44     11.24 o
  -7   1   2        4.65        7.33      2.98 o
  -6   1   2      144.11      155.39      4.60 o
  -5   1   2      105.05       95.51      2.98 o
  -4   1   2      461.82      453.04      7.57 o
  -3   1   2     2370.88     2180.36     31.62 o
  -2   1   2     3074.66     2993.04     41.89 o
  -1   1   2     1521.75     1454.38     20.71 o
   0   1   2     2682.43     2580.39     33.17 o
   1   1   2      113.25      132.31      3.11 o
   2   1   2      166.25      198.48      3.94 o
   3   1   2      215.75      210.19      4.11 o
   4   1   2     2834.13     2951.46     65.95 o
   5   1   2      698.71      773.55     29.29 o
   6   1   2      450.52      509.32     23.25 o
   7   1   2       21.88       34.80      4.11 o
   8   1   2        0.17       -3.63      3.63 o
   9   1   2        3.96       -3.98      4.83 o
  10   1   2        8.52       15.33      4.39 o
  11   1   2        0.09        0.08      4.94 o
  12   1   2        0.13        5.04      8.50 o
  13   1   2        0.01        2.10      6.48 o
  14   1   2        0.26        4.74      4.69 o
  15   1   2        3.14        8.28      7.73 o
  16   1   2        0.04       -5.07      8.66 o
 -17   2   2        3.10        9.75      7.42 o
 -16   2   2       15.89       17.71      7.15 o
 -15   2   2        1.44       -3.29     12.97 o
 -14   2   2       73.40       88.56     11.85 o
 -13   2   2        5.18        8.25      8.94 o
 -12   2   2      600.18      678.73     17.40 o
 -11   2   2       16.02        6.93      5.75 o
 -10   2   2     1271.42     1283.31     23.20 o
  -9   2   2      283.26      297.81      7.38 o
  -8   2   2     1947.13     1970.94     28.64 o
  -7   2   2      478.73      441.86     10.06 o
  -6   2   2     6434.60     6575.30    233.17 o
  -5   2   2     1341.61     1231.08     25.71 o
  -4   2   2      887.78      844.23     14.31 o
  -3   2   2     4325.23     3920.43    156.04 o
  -2   2   2    10319.78    10133.83    164.55 o
  -1   2   2    17903.61    17215.85    275.35 o
   0   2   2       43.82       35.97      2.68 o
   1   2   2     3411.59     3166.56     70.20 o
   2   2   2        3.39        4.25      1.58 o
   3   2   2     7221.99     6673.45    242.78 o
   4   2   2      373.26      383.91      6.79 o
   5   2   2     3846.15     3830.01     48.96 o
   6   2   2      273.12      242.58     12.74 o
   7   2   2      512.77      517.09     10.10 o
   8   2   2       44.84       24.19      4.26 o
   9   2   2      350.41      391.41     10.42 o
  10   2   2       45.52       32.20      6.26 o
  11   2   2       47.58       70.14      9.39 o
  12   2   2       66.18       53.40      6.48 o
  13   2   2        5.62       10.70      5.35 o
  14   2   2        5.66       10.75     10.28 o
  15   2   2        0.22        4.30      7.41 o
  16   2   2        0.70       -9.70     16.54 o
 -17   3   2        1.55        8.51     18.56 o
 -16   3   2        1.07        3.88      6.93 o
 -15   3   2       21.92       22.73      6.20 o
 -14   3   2       15.78        5.66      5.46 o
 -13   3   2        1.67       -2.04      5.28 o
 -12   3   2       26.51       28.79      4.74 o
 -11   3   2        6.50        6.05      5.06 o
 -10   3   2       79.54       88.06      5.59 o
  -9   3   2      120.12      106.99      4.26 o
  -8   3   2       75.86       81.19      8.27 o
  -7   3   2       29.95       24.86      6.71 o
  -6   3   2      231.26      230.63      8.05 o
  -5   3   2       37.60       56.91      3.45 o
  -4   3   2      102.10      109.79      3.72 o
  -3   3   2      702.41      808.83     16.54 o
  -2   3   2       64.06       76.82      4.19 o
  -1   3   2       51.01       63.25      4.39 o
   0   3   2       17.46       23.15      2.04 o
   1   3   2      206.17      202.88      9.39 o
   2   3   2      742.07      773.99     10.96 o
   3   3   2       22.32       27.51      4.69 o
   4   3   2       36.16       56.25      3.11 o
   5   3   2      417.56      415.02     12.97 o
   6   3   2       21.52       10.79      3.35 o
   7   3   2      174.30      171.29      5.03 o
   8   3   2       18.11       10.85     11.62 o
   9   3   2       61.29       85.77      5.69 o
  10   3   2        8.01       -0.45      5.37 o
  11   3   2       53.62       33.02      7.38 o
  12   3   2        0.85       -0.77      8.72 o
  13   3   2        1.31       -6.30      6.30 o
  14   3   2        0.45        6.93      6.01 o
  15   3   2        2.61        4.90      6.55 o
 -16   4   2       19.70       23.94      8.05 o
 -15   4   2       20.09       10.64      6.70 o
 -14   4   2       69.70       67.55      7.41 o
 -13   4   2        4.02        1.40      4.80 o
 -12   4   2      332.71      330.29     11.60 o
 -11   4   2        0.06       -2.65      4.26 o
 -10   4   2      915.70      939.52     18.97 o
  -9   4   2       74.58       61.46      4.54 o
  -8   4   2      473.09      480.78     16.32 o
  -7   4   2      280.59      262.32      8.50 o
  -6   4   2     1135.27     1182.96     23.70 o
  -5   4   2      165.59      130.00      5.14 o
  -4   4   2     7493.28     7785.07    132.46 o
  -3   4   2     5804.71     5727.90    138.83 o
  -2   4   2       80.95      119.83      6.11 o
  -1   4   2     3380.54     3357.25     53.15 o
   0   4   2      272.54      258.69      5.47 o
   1   4   2     4348.48     4278.14     60.42 o
   2   4   2      782.59      807.94     16.32 o
   3   4   2     2448.95     2338.66     54.32 o
   4   4   2       25.67       23.71      2.53 o
   5   4   2      662.66      644.03     11.90 o
   6   4   2       31.34       20.42      3.94 o
   7   4   2      723.30      752.58     23.25 o
   8   4   2       21.41       10.73      4.74 o
   9   4   2        5.95       -4.02      4.69 o
  10   4   2        7.66       -1.49      8.72 o
  11   4   2        4.00        1.40      4.71 o
  12   4   2       47.76       52.68      6.23 o
  13   4   2        3.16       16.22      5.84 o
  14   4   2        3.74        4.58      6.93 o
 -15   5   2        1.55        6.53      6.51 o
 -14   5   2        1.68       -4.80      4.80 o
 -13   5   2       12.86        2.02      4.71 o
 -12   5   2       12.79        5.37      5.06 o
 -11   5   2        0.09        8.52      6.04 o
 -10   5   2        0.16        3.38      4.19 o
  -9   5   2        5.60        6.07      4.29 o
  -8   5   2      100.52       89.82      4.94 o
  -7   5   2      102.35      102.02      4.83 o
  -6   5   2       33.61       40.82      6.29 o
  -5   5   2       15.49       19.62      8.27 o
  -4   5   2       29.07       41.34     10.28 o
  -3   5   2       30.09       54.90      6.55 o
  -2   5   2        6.82        2.65      4.51 o
  -1   5   2       55.70       67.07      3.31 o
   0   5   2       11.09       14.81      2.70 o
   1   5   2        0.61        3.91      2.76 o
   2   5   2        2.80       -0.86      3.54 o
   3   5   2      125.66      131.43      9.61 o
   4   5   2        1.21        4.47      7.15 o
   5   5   2       11.73        7.99      7.38 o
   6   5   2        2.47       -1.14      3.43 o
   7   5   2        6.48       12.28      3.43 o
   8   5   2       11.03        6.04      7.38 o
   9   5   2       93.25       83.01     12.97 o
  10   5   2        1.58        4.02      4.74 o
  11   5   2        0.72       -2.82      7.15 o
  12   5   2        1.44       -0.91      7.82 o
  13   5   2        3.78       13.74      7.60 o
  14   5   2        3.18        9.13      7.36 o
 -14   6   2       54.17       62.94     14.31 o
 -13   6   2        0.41       -1.33      5.62 o
 -12   6   2       83.95       90.60      6.86 o
 -11   6   2        0.04        0.17      4.07 o
 -10   6   2      149.83      157.47      7.07 o
  -9   6   2        2.15        6.69      2.91 o
  -8   6   2      353.34      367.58     15.20 o
  -7   6   2       89.98       86.66      6.87 o
  -6   6   2      742.94      751.24     27.94 o
  -5   6   2     1072.94     1050.14     28.12 o
  -4   6   2      242.22      251.53     11.51 o
  -3   6   2      113.33      127.06      8.59 o
  -2   6   2      183.15      180.98     14.98 o
  -1   6   2     1862.23     1895.89     31.75 o
   0   6   2      217.77      213.22      6.01 o
   1   6   2     1749.10     1766.48     31.75 o
   2   6   2      404.39      416.16     20.57 o
   3   6   2      615.93      668.53     20.12 o
   4   6   2       26.48       25.53      4.46 o
   5   6   2      686.25      737.98     21.24 o
   6   6   2        0.29       -1.06      4.60 o
   7   6   2      199.81      210.19      7.30 o
   8   6   2        1.15        1.12      3.80 o
   9   6   2       38.60       50.18      6.26 o
  10   6   2       19.58       20.90      4.39 o
  11   6   2        4.32        3.40      4.71 o
  12   6   2        3.15       -2.97      5.98 o
 -13   7   2        4.37       -4.52      8.06 o
 -12   7   2        6.06        3.63      9.17 o
 -11   7   2        0.08       -2.18      6.76 o
 -10   7   2       17.97       12.44      6.55 o
  -9   7   2       18.60       25.65      7.11 o
  -8   7   2        4.64        3.09      7.85 o
  -7   7   2        0.85       -5.84      5.84 o
  -6   7   2        0.92       14.22      6.43 o
  -5   7   2      147.20      151.69     10.38 o
  -4   7   2        0.93        5.20      6.53 o
  -3   7   2       34.80       46.01      7.11 o
  -2   7   2        1.38       15.64      7.15 o
  -1   7   2       85.47       78.23      5.81 o
   0   7   2       99.88      107.71      3.96 o
   1   7   2       55.99       54.97      4.69 o
   2   7   2        9.91        4.68      7.60 o
   3   7   2        0.70        5.37      4.13 o
   4   7   2        2.75        0.31      3.96 o
   5   7   2       42.76       34.28      5.00 o
   6   7   2       48.04       18.25      4.46 o
   7   7   2       31.34       24.41      5.28 o
   8   7   2       11.06       12.06      6.01 o
   9   7   2        0.83        0.55      4.26 o
  10   7   2        0.13        5.06      4.83 o
  11   7   2        0.34       -1.20      6.55 o
 -11   8   2        0.04       -2.33      8.52 o
 -10   8   2       55.27       77.96     10.08 o
  -9   8   2       14.05        8.91      6.76 o
  -8   8   2      107.89       99.66     14.98 o
  -7   8   2       59.92       63.41      7.85 o
  -6   8   2       64.62       81.94      8.26 o
  -5   8   2       74.79       79.91      8.06 o
  -4   8   2       96.02       78.26     15.87 o
  -3   8   2      280.90      298.74     12.55 o
  -2   8   2      138.32      144.46      7.74 o
  -1   8   2      193.93      210.36      9.39 o
   0   8   2       32.72       35.20      4.47 o
   1   8   2      435.58      441.54     14.75 o
   2   8   2        0.37        1.37      3.96 o
   3   8   2      246.13      251.38      9.59 o
   4   8   2       21.76       21.64      4.60 o
   5   8   2      148.27      159.58     15.20 o
   6   8   2        6.26       10.94      4.71 o
   7   8   2       61.08       66.81      6.77 o
   8   8   2        0.46        6.55      5.81 o
   9   8   2       24.16       32.14      7.28 o
  -8   9   2        0.12        0.80      9.23 o
  -7   9   2       18.96       14.34      7.30 o
  -6   9   2        4.31       -7.53      7.65 o
  -5   9   2       13.75        6.90      7.38 o
  -4   9   2        1.73        3.31      5.21 o
  -3   9   2        4.18        8.63     11.18 o
  -2   9   2        6.52        8.26      4.92 o
  -1   9   2       16.26       18.79      4.94 o
   0   9   2        0.16        4.96      5.59 o
   1   9   2       10.60       11.55      2.91 o
   2   9   2       16.40       12.12      2.94 o
   3   9   2        1.58        1.94      3.75 o
   4   9   2        9.18       12.61      9.39 o
   5   9   2       16.33       17.04      4.44 o
   6   9   2        0.23       -2.08      5.91 o
 -18   1   3       11.36       11.43      9.78 o
 -17   1   3        1.43        4.98      7.25 o
 -16   1   3       81.04       83.77      5.91 o
 -15   1   3       22.03       23.42      6.11 o
 -14   1   3       66.79       68.03      6.64 o
 -13   1   3       12.46        6.51      4.58 o
 -12   1   3      349.38      373.71     13.41 o
 -11   1   3      204.98      203.95      6.87 o
 -10   1   3     1406.54     1371.78     49.85 o
  -9   1   3     1344.70     1352.00     30.40 o
  -8   1   3      509.79      492.18     10.95 o
  -7   1   3     6345.27     6530.54     83.90 o
  -6   1   3     1938.10     1961.92     30.16 o
  -5   1   3     5666.83     5406.47     69.89 o
  -4   1   3     1589.41     1557.88     21.77 o
  -3   1   3     9337.19     9102.88    146.21 o
  -2   1   3      246.60      236.27      4.02 o
  -1   1   3    24482.79    22148.77    347.41 o
   0   1   3     1474.54     1468.05     21.32 o
   1   1   3     1963.55     1818.22     26.56 o
   2   1   3      264.04      267.10      6.04 o
   3   1   3     6964.90     6806.91     94.83 o
   4   1   3     1724.50     1696.12     25.12 o
   5   1   3      726.37      709.06     20.12 o
   6   1   3      617.83      541.93     23.25 o
   7   1   3       22.57       26.91     10.73 o
   8   1   3      480.52      463.80     10.38 o
   9   1   3      107.45      137.97      6.30 o
  10   1   3      135.04      138.55      6.62 o
  11   1   3        1.13        4.25      4.43 o
  12   1   3       27.97       37.96      8.50 o
  13   1   3        3.57        6.72      8.27 o
  14   1   3        0.92        0.59     10.51 o
  15   1   3        0.75       -2.43      6.30 o
 -18   2   3        0.29        5.28      8.34 o
 -17   2   3        6.09        1.59      6.98 o
 -16   2   3        1.31        6.23      6.93 o
 -15   2   3        4.68        4.21      5.54 o
 -14   2   3        0.25        4.68      5.35 o
 -13   2   3       25.78       16.33      5.41 o
 -12   2   3        0.07        3.55      5.26 o
 -11   2   3      158.27      149.07      7.24 o
 -10   2   3      195.79      186.95      6.34 o
  -9   2   3       15.13       25.71      6.93 o
  -8   2   3       31.76       29.96      3.16 o
  -7   2   3      299.31      333.36      6.66 o
  -6   2   3     1016.88     1054.75     22.80 o
  -5   2   3      274.66      297.55      8.94 o
  -4   2   3     2240.49     2214.43     48.06 o
  -3   2   3     1554.19     1539.28     59.24 o
  -2   2   3     1391.24     1323.39     26.16 o
  -1   2   3      931.97      944.90     12.98 o
   0   2   3      372.75      378.06      6.09 o
   1   2   3      122.32      102.64      2.89 o
   2   2   3       90.31       99.82      3.11 o
   3   2   3        3.65        2.54      2.47 o
   4   2   3       34.35       45.87      2.99 o
   5   2   3       94.92      116.94      3.75 o
   6   2   3       21.33       36.82      3.64 o
   7   2   3      117.81      146.16      7.60 o
   8   2   3        0.61        4.25      6.48 o
   9   2   3        1.65        5.60      4.83 o
  10   2   3        0.64       -3.99      7.38 o
  11   2   3        7.12       12.66      5.47 o
  12   2   3       11.13        8.47      5.81 o
  13   2   3        0.16       -2.87      5.79 o
  14   2   3        0.16       -3.54      6.48 o
  15   2   3        0.83       -2.63      7.57 o
 -17   3   3        1.78       -6.04      8.54 o
 -16   3   3        0.83        6.38      6.26 o
 -15   3   3        5.27        2.11      6.93 o
 -14   3   3      293.27      315.68     12.65 o
 -13   3   3      108.45      131.20      8.94 o
 -12   3   3       99.37       92.91     11.18 o
 -11   3   3      300.74      314.25      9.55 o
 -10   3   3       14.22        4.92      4.19 o
  -9   3   3     2128.23     2225.29     31.76 o
  -8   3   3     1319.74     1370.45     30.18 o
  -7   3   3     2166.21     2126.03     43.59 o
  -6   3   3      443.65      461.18      8.93 o
  -5   3   3     5750.08     5728.17    169.01 o
  -4   3   3       45.17       57.10      2.04 o
  -3   3   3    11362.52    11437.95    185.72 o
  -2   3   3      520.91      541.87     10.96 o
  -1   3   3     3887.19     3762.53     45.38 o
   0   3   3        9.18       15.00      2.15 o
   1   3   3     5199.89     4825.13    165.88 o
   2   3   3     1921.55     1933.92     74.22 o
   3   3   3       31.37       18.73      2.36 o
   4   3   3     1016.57     1051.14     21.91 o
   5   3   3     1627.49     1721.64     38.68 o
   6   3   3      227.88      210.47      5.53 o
   7   3   3      255.02      296.28      8.72 o
   8   3   3      305.72      331.41      9.17 o
   9   3   3        3.48        6.02      5.35 o
  10   3   3      411.14      421.49     14.45 o
  11   3   3      213.05      230.53     28.39 o
  12   3   3       17.05       18.82      5.79 o
  13   3   3        0.03        5.81      6.01 o
  14   3   3        0.42       -1.85      7.60 o
 -17   4   3        0.44       12.13     23.70 o
 -16   4   3        1.78        1.95      9.17 o
 -15   4   3        0.17        5.65      5.86 o
 -14   4   3       27.01       20.03     12.97 o
 -13   4   3        0.21        4.72      4.87 o
 -12   4   3        7.83       12.59      5.59 o
 -11   4   3        0.37        0.70      3.32 o
 -10   4   3      153.46      153.64      6.62 o
  -9   4   3      174.93      164.77      6.11 o
  -8   4   3        6.84        4.21     10.06 o
  -7   4   3       11.45       11.94      3.32 o
  -6   4   3        3.41        2.01      2.47 o
  -5   4   3        6.00       -2.68      6.48 o
  -4   4   3       68.01      100.29      7.82 o
  -3   4   3     1135.22     1260.92     27.18 o
  -2   4   3      219.19      237.03      7.77 o
  -1   4   3       32.43       35.63      2.23 o
   0   4   3        4.04        8.64      2.91 o
   1   4   3      196.27      215.71      6.48 o
   2   4   3       30.42       54.10      3.54 o
   3   4   3       37.64       35.89      4.47 o
   4   4   3        3.52        4.69      3.16 o
   5   4   3       53.15       45.92      8.27 o
   6   4   3        0.49        0.64      3.63 o
   7   4   3       25.26       14.05      4.38 o
   8   4   3       13.61       23.54      3.94 o
   9   4   3       16.66        4.30      8.05 o
  10   4   3        0.06       -4.83      4.83 o
  11   4   3        5.96        1.09      5.37 o
  12   4   3        0.74       -3.98      8.50 o
  13   4   3        1.49        5.59     11.40 o
  14   4   3        4.12        7.06      7.19 o
 -16   5   3       27.24       22.04     13.64 o
 -15   5   3        5.22       -0.33      6.29 o
 -14   5   3       36.00       28.46      5.91 o
 -13   5   3       14.15       16.11      5.35 o
 -12   5   3      126.37      133.69      6.26 o
 -11   5   3       48.39       51.42      4.87 o
 -10   5   3       68.43       69.89      4.71 o
  -9   5   3      439.80      438.15     11.06 o
  -8   5   3      181.39      183.16     13.64 o
  -7   5   3      875.60      873.66     15.96 o
  -6   5   3      144.24      164.75      9.01 o
  -5   5   3     1865.20     1842.44     38.19 o
  -4   5   3       23.07       36.36      9.17 o
  -3   5   3     4062.83     4171.42     79.36 o
  -2   5   3        6.97       21.98      5.46 o
  -1   5   3     2127.47     2216.81     33.53 o
   0   5   3      408.52      410.41      8.02 o
   1   5   3     1544.60     1573.44     26.54 o
   2   5   3       29.73       21.09      2.98 o
   3   5   3     1397.42     1454.38     25.80 o
   4   5   3      156.96      162.24      5.15 o
   5   5   3      231.44      244.19      6.43 o
   6   5   3      325.33      317.46      8.15 o
   7   5   3      185.04      211.54     10.73 o
   8   5   3      132.33      120.98      6.53 o
   9   5   3        6.11        6.26      5.14 o
  10   5   3       29.21       37.52      8.05 o
  11   5   3        2.56       -3.51      6.93 o
  12   5   3        9.11       10.46      6.16 o
  13   5   3        9.02        9.18      9.61 o
 -15   6   3        0.49       -2.06      8.15 o
 -14   6   3        0.57       -2.43      4.98 o
 -13   6   3        9.41        8.00      5.14 o
 -12   6   3        1.20       -3.56      4.51 o
 -11   6   3       16.47        7.47      4.05 o
 -10   6   3       24.16       25.77      3.72 o
  -9   6   3        0.45        2.47      2.87 o
  -8   6   3       11.64       11.49      7.60 o
  -7   6   3        0.56       11.65      7.42 o
  -6   6   3       47.87       34.29      7.90 o
  -5   6   3      266.74      298.63     13.28 o
  -4   6   3       62.68       67.48      7.42 o
  -3   6   3      303.53      280.03     11.85 o
  -2   6   3      252.90      279.44     15.43 o
  -1   6   3       69.04       76.88      2.47 o
   0   6   3       46.81       48.71      3.72 o
   1   6   3        1.01        5.58      8.27 o
   2   6   3      102.78       92.52      4.94 o
   3   6   3      169.62      152.68      6.43 o
   4   6   3       32.32       18.16      4.71 o
   5   6   3        7.20       -0.03      3.85 o
   6   6   3        5.70       -1.15      3.54 o
   7   6   3        8.51       -3.77      5.81 o
   8   6   3        2.87        5.17      3.94 o
   9   6   3        1.11        0.24      4.71 o
  10   6   3        5.00        6.26      6.26 o
  11   6   3        4.47        1.61      5.95 o
  12   6   3        2.32       -1.34      6.32 o
 -13   7   3        0.67       -7.38      7.38 o
 -12   7   3       12.13       10.07      3.36 o
 -11   7   3       23.62       19.42      6.48 o
 -10   7   3       61.73       50.38      7.11 o
  -9   7   3      150.21      157.34      9.79 o
  -8   7   3       72.84       64.10      6.93 o
  -7   7   3      524.14      552.05     21.77 o
  -6   7   3      267.47      245.61     13.90 o
  -5   7   3      445.34      468.16     18.84 o
  -4   7   3       23.84       21.53      8.02 o
  -3   7   3      589.61      626.45     22.59 o
  -2   7   3        8.23       10.15      4.83 o
  -1   7   3      980.77     1003.49     21.64 o
   0   7   3      137.01      147.92      5.37 o
   1   7   3       76.01       98.76     14.53 o
   2   7   3       92.61       89.87     10.95 o
   3   7   3      181.32      190.26      7.73 o
   4   7   3       78.72       77.95      5.13 o
   5   7   3      164.97      168.96      8.35 o
   6   7   3       50.69       50.81     10.28 o
   7   7   3        0.74       -2.58      4.92 o
   8   7   3       75.37       72.04      7.51 o
   9   7   3        3.99        6.68      4.51 o
  10   7   3       17.41       15.62      6.36 o
 -11   8   3        0.54       12.86     11.18 o
 -10   8   3        0.28        3.73      6.62 o
  -9   8   3       11.07        7.82     10.95 o
  -8   8   3        0.42       11.18      6.96 o
  -7   8   3       99.98       86.32      8.59 o
  -6   8   3       22.60       16.72     15.87 o
  -5   8   3        2.89        3.00      7.51 o
  -4   8   3       16.50       16.57      8.84 o
  -3   8   3        7.88       19.80      5.26 o
  -2   8   3        0.58       -1.62      5.37 o
  -1   8   3        0.80        5.63      4.92 o
   0   8   3        0.17        6.88      4.07 o
   1   8   3       18.63       18.86      3.45 o
   2   8   3        4.43        8.23      5.37 o
   3   8   3        0.54        0.05      3.97 o
   4   8   3        0.92        0.25      3.94 o
   5   8   3       20.79       22.23      4.60 o
   6   8   3        2.64       -2.97      7.38 o
   7   8   3        7.81       -5.41      5.41 o
   8   8   3        0.76       -3.66      6.43 o
  -8   9   3       29.63       40.77     14.08 o
  -7   9   3       30.44       33.99      8.37 o
  -6   9   3        0.34        2.49     21.24 o
  -5   9   3      118.93      106.29     12.97 o
  -4   9   3        3.83       -1.44      9.17 o
  -3   9   3      146.95      136.41      8.69 o
  -2   9   3        8.20       -0.89      6.01 o
  -1   9   3      109.92       94.89      7.88 o
   0   9   3        0.32       -2.73      4.19 o
   1   9   3      105.95       99.67      8.50 o
   2   9   3       10.17        1.84      3.51 o
   3   9   3       48.50       36.30      5.11 o
   4   9   3       23.52       22.07      4.46 o
   5   9   3       10.57        5.42      5.81 o
 -18   0   4        5.30       -8.94     11.18 o
 -17   0   4        1.14       19.67      9.84 o
 -16   0   4       16.83        7.60      9.39 o
 -15   0   4      141.63      148.89     12.97 o
 -14   0   4       29.63       20.12      8.05 o
 -13   0   4      307.54      312.09     11.18 o
 -12   0   4      230.89      198.97      8.05 o
 -11   0   4     1263.37     1321.22     26.38 o
 -10   0   4       41.90       41.58      4.02 o
  -9   0   4     2359.55     2209.19     37.56 o
  -8   0   4     2953.37     3196.87     56.78 o
  -7   0   4     5925.87     5767.33     97.92 o
  -6   0   4     7317.34     7494.09    126.98 o
  -5   0   4     6522.45     6320.42    106.41 o
  -4   0   4     5700.40     5343.92     90.32 o
  -3   0   4     5536.00     5151.66    101.05 o
  -2   0   4      987.48      915.24     15.20 o
  -1   0   4      520.52      613.44     14.31 o
   0   0   4    37855.72    34299.96   1090.51 o
   1   0   4     5155.20     4618.70     91.21 o
   2   0   4     5022.99     4973.26     96.13 o
   3   0   4     1924.20     1905.60     40.24 o
   4   0   4     2515.91     2457.79     43.37 o
   5   0   4      147.95      148.89      5.81 o
   6   0   4     1244.36     1268.46     26.38 o
   7   0   4      243.29      264.24      8.05 o
   8   0   4      165.98      181.53      7.15 o
   9   0   4       13.93       19.67      4.92 o
  10   0   4       54.76       65.73      8.05 o
  11   0   4        6.63        8.94      6.71 o
  12   0   4        8.02        7.60      7.60 o
  13   0   4        6.70        3.58      9.39 o
  14   0   4        9.16       12.97      9.39 o
  15   0   4        0.40        0.45     12.07 o
 -18   1   4        0.04        0.00      9.48 o
 -17   1   4        0.23       -3.67      3.67 o
 -16   1   4        0.10       -1.37      4.20 o
 -15   1   4       14.70       10.05      5.81 o
 -14   1   4       41.74       31.71      5.59 o
 -13   1   4       20.94       27.16      5.81 o
 -12   1   4      151.09      150.74      7.19 o
 -11   1   4       96.16       88.15      5.47 o
 -10   1   4       11.91        7.19      6.26 o
  -9   1   4      144.90      185.42      6.93 o
  -8   1   4       46.01       51.03      4.07 o
  -7   1   4     1502.12     1777.79     27.50 o
  -6   1   4      177.04      179.57      4.69 o
  -5   1   4      393.77      376.54      6.75 o
  -4   1   4       21.16       23.51      3.35 o
  -3   1   4      294.16      289.04      6.04 o
  -2   1   4     1373.75     1390.49     20.86 o
  -1   1   4     7685.74     7636.68     94.66 o
   0   1   4      306.66      298.57      5.47 o
   1   1   4      676.58      703.53     10.74 o
   2   1   4      535.76      543.86      9.26 o
   3   1   4        0.64        4.68      3.38 o
   4   1   4        6.02        7.41      5.37 o
   5   1   4      779.12      771.40     19.67 o
   6   1   4       23.96       16.11      3.63 o
   7   1   4       34.52       36.46      5.03 o
   8   1   4       11.64       19.45      5.06 o
   9   1   4       29.93       23.63      4.26 o
  10   1   4       26.07       29.12      5.06 o
  11   1   4        1.42       -1.62      5.59 o
  12   1   4        0.05        1.59     10.28 o
  13   1   4        0.00       -5.37      5.37 o
  14   1   4        1.13       -7.82      7.82 o
  15   1   4        0.48       -1.09     15.36 o
 -18   2   4        5.25       12.65      8.58 o
 -17   2   4       25.64       36.87      7.51 o
 -16   2   4       13.35       16.75      6.79 o
 -15   2   4        7.81       13.12      5.79 o
 -14   2   4       27.20       22.42      5.13 o
 -13   2   4      340.27      352.85     12.73 o
 -12   2   4       16.65       12.87     11.62 o
 -11   2   4     1399.37     1488.35     32.19 o
 -10   2   4      399.01      396.58     10.17 o
  -9   2   4     2655.53     2756.61     49.85 o
  -8   2   4      121.87      113.20      4.31 o
  -7   2   4     3600.71     3423.12     45.22 o
  -6   2   4        6.74       13.18      3.87 o
  -5   2   4     8063.31     8354.93    123.68 o
  -4   2   4       70.61       57.72      8.94 o
  -3   2   4     2659.18     2551.39     36.80 o
  -2   2   4     1619.66     1528.23     31.07 o
  -1   2   4     6078.99     5937.39     80.55 o
   0   2   4     2230.75     2166.38     26.83 o
   1   2   4     1488.48     1431.95     19.85 o
   2   2   4     3847.65     3860.22     50.76 o
   3   2   4      114.77       95.81      3.31 o
   4   2   4     1411.28     1320.96     20.12 o
   5   2   4      323.24      319.30      7.19 o
   6   2   4      828.38      796.31     15.18 o
   7   2   4        2.51        9.47      5.21 o
   8   2   4      285.85      305.54      9.96 o
   9   2   4        0.45        2.87      6.04 o
  10   2   4       22.42       23.34      5.21 o
  11   2   4        0.19       -0.09      4.83 o
  12   2   4       19.25       26.16      5.79 o
  13   2   4        7.39        9.85      6.30 o
  14   2   4        1.50        4.34      6.93 o
 -18   3   4        3.99        6.93      9.01 o
 -17   3   4        1.23        0.86      6.43 o
 -16   3   4       11.20       14.97      5.91 o
 -15   3   4       11.88       19.95      6.04 o
 -14   3   4       41.90       53.82     14.08 o
 -13   3   4       19.18       20.93      8.05 o
 -12   3   4       20.39       16.43      4.87 o
 -11   3   4       42.33       47.58      5.15 o
 -10   3   4      120.08      116.67      5.37 o
  -9   3   4       11.38       22.08      4.69 o
  -8   3   4        0.39        0.18      3.72 o
  -7   3   4       13.72       22.05      3.45 o
  -6   3   4       72.83       89.54      4.02 o
  -5   3   4      742.02      792.32     35.10 o
  -4   3   4      103.93      126.18      3.60 o
  -3   3   4      257.94      253.02      5.46 o
  -2   3   4      102.09      119.39      3.48 o
  -1   3   4       16.41       19.14      2.24 o
   0   3   4        0.34        5.64      2.30 o
   1   3   4       50.16       40.24      2.36 o
   2   3   4        0.83       -2.47      2.47 o
   3   3   4      204.88      194.85      4.71 o
   4   3   4       34.30       35.75      3.11 o
   5   3   4        1.03       10.06      3.16 o
   6   3   4       54.55       52.56      3.80 o
   7   3   4       38.89       24.52     12.97 o
   8   3   4       17.11       19.97      6.48 o
   9   3   4       36.06       32.77      5.35 o
  10   3   4        1.61       -0.99      5.59 o
  11   3   4        4.81       -2.25      5.03 o
  12   3   4        8.25        4.45      6.48 o
  13   3   4        0.19       -1.50      6.79 o
  14   3   4        0.15       17.06      7.19 o
 -17   4   4       10.81       15.94      9.84 o
 -16   4   4       36.37       24.28      7.41 o
 -15   4   4       58.20       60.54      7.56 o
 -14   4   4       38.11       30.83      6.48 o
 -13   4   4      150.93      158.59     11.18 o
 -12   4   4       31.79       23.81      5.04 o
 -11   4   4     1056.36     1144.58     21.73 o
 -10   4   4      214.32      192.76     10.51 o
  -9   4   4     1068.08     1079.06     25.49 o
  -8   4   4       10.71        7.30      3.20 o
  -7   4   4     1006.74      995.63     18.11 o
  -6   4   4        1.48       -0.98      1.31 o
  -5   4   4     2021.46     2001.61     35.01 o
  -4   4   4       25.87       37.11      4.92 o
  -3   4   4     4362.78     4234.37    113.79 o
  -2   4   4     1636.73     1626.32     43.82 o
  -1   4   4     1050.42     1003.07     16.44 o
   0   4   4      609.45      637.98     15.20 o
   1   4   4      798.10      795.34     22.58 o
   2   4   4     2218.41     2238.71     56.34 o
   3   4   4     1525.46     1560.97     35.77 o
   4   4   4      529.98      526.36     10.10 o
   5   4   4      150.65      140.76      4.83 o
   6   4   4      240.20      252.02      7.63 o
   7   4   4        0.06        0.12      3.63 o
   8   4   4      202.17      205.18      8.49 o
   9   4   4       69.54       76.87     12.97 o
  10   4   4        1.26       -0.34      6.04 o
  11   4   4       13.98        3.53      6.30 o
  12   4   4        0.50        0.69      8.05 o
  13   4   4        6.93        8.12      7.99 o
 -16   5   4       14.32       -2.25      7.83 o
 -15   5   4       57.01       40.56      6.43 o
 -14   5   4        0.00        0.73      4.66 o
 -13   5   4        4.99       -5.83      6.93 o
 -12   5   4       35.04       28.87      4.04 o
 -11   5   4       99.24       85.15      9.84 o
 -10   5   4        0.06        0.96      3.64 o
  -9   5   4       11.87       15.85      5.37 o
  -8   5   4       37.89       34.72      5.59 o
  -7   5   4        1.43       18.48      8.50 o
  -6   5   4       24.01       31.66      4.80 o
  -5   5   4       85.91       92.22     10.95 o
  -4   5   4       46.09       74.47      7.15 o
  -3   5   4       78.27       90.63      7.74 o
  -2   5   4       43.80       54.18      4.69 o
  -1   5   4       27.46       25.16      2.36 o
   0   5   4       36.59       29.41      2.67 o
   1   5   4      114.46      101.94      4.43 o
   2   5   4       10.70       23.87      5.81 o
   3   5   4        2.61       -1.32      3.63 o
   4   5   4       23.40       26.87      3.51 o
   5   5   4        2.02        3.13      4.69 o
   6   5   4       27.43       32.45      7.60 o
   7   5   4        5.96       17.06      8.50 o
   8   5   4        2.06        1.12      6.93 o
   9   5   4        1.55        3.76      4.69 o
  10   5   4        2.21        3.44      5.04 o
  11   5   4        0.05       -5.76      6.53 o
  12   5   4        0.16       -1.20      6.93 o
 -15   6   4       12.03        1.24      9.61 o
 -14   6   4        3.98        8.43      5.86 o
 -13   6   4      149.40      164.16     18.78 o
 -12   6   4       14.56       15.21      3.80 o
 -11   6   4      175.52      176.55      8.50 o
 -10   6   4       14.18       10.15      3.58 o
  -9   6   4      324.97      341.21     13.97 o
  -8   6   4       13.43        1.98      5.04 o
  -7   6   4      612.32      636.53     35.10 o
  -6   6   4        2.73       -5.74      5.84 o
  -5   6   4     1722.27     1814.25     42.52 o
  -4   6   4      370.07      356.28     13.90 o
  -3   6   4      434.41      464.74     16.11 o
  -2   6   4      164.02      170.39      6.20 o
  -1   6   4      171.06      170.08      7.15 o
   0   6   4     1171.92     1241.57     22.40 o
   1   6   4      484.33      506.81     12.03 o
   2   6   4      236.07      247.84      7.51 o
   3   6   4      227.24      229.41      7.30 o
   4   6   4      240.21      243.95      8.06 o
   5   6   4        2.50       -0.36      5.57 o
   6   6   4      263.01      250.54      9.10 o
   7   6   4       23.93       23.33      4.26 o
   8   6   4       35.22       37.98      5.51 o
   9   6   4        0.08       -1.01      4.26 o
  10   6   4        2.77       -4.06      5.15 o
  11   6   4        0.59        0.93      7.19 o
 -13   7   4       12.40        7.14      7.57 o
 -12   7   4        3.28       -6.93      6.93 o
 -11   7   4       14.80       12.97      6.30 o
 -10   7   4        1.29        2.35      5.66 o
  -9   7   4       19.39       12.07      6.32 o
  -8   7   4        2.95        5.83      6.62 o
  -7   7   4        7.45       19.86      7.28 o
  -6   7   4       33.28       47.35     12.52 o
  -5   7   4        0.07        4.96      6.48 o
  -4   7   4       62.59       70.37      8.52 o
  -3   7   4        2.37        1.45      4.39 o
  -2   7   4        6.18        5.66      3.97 o
  -1   7   4       46.38       51.21      4.94 o
   0   7   4        3.81        7.55      2.64 o
   1   7   4       18.90       15.82      4.02 o
   2   7   4       16.96       17.22      3.79 o
   3   7   4        5.07        5.37      4.47 o
   4   7   4        5.58        6.26      4.07 o
   5   7   4        0.58       -4.29      4.29 o
   6   7   4        0.74       -4.72      5.21 o
   7   7   4       37.99        9.23     19.00 o
   8   7   4       16.95       13.01      5.89 o
   9   7   4        4.41       14.40      5.98 o
 -11   8   4       59.33       61.48     12.52 o
 -10   8   4        1.60        2.09      6.62 o
  -9   8   4      112.18      113.89     21.46 o
  -8   8   4        7.30        8.94      7.60 o
  -7   8   4      245.56      227.97     13.15 o
  -6   8   4       48.69       44.49      8.26 o
  -5   8   4       84.59       93.18      9.79 o
  -4   8   4       35.04       37.17      5.66 o
  -3   8   4      265.12      261.51     10.27 o
  -2   8   4       63.04       55.11      5.66 o
  -1   8   4      103.00      103.82      6.79 o
   0   8   4      127.64      115.43      6.66 o
   1   8   4       37.75       47.89      3.97 o
   2   8   4      201.51      183.32     17.88 o
   3   8   4       14.77       14.31      4.11 o
   4   8   4       72.77       72.61      5.59 o
   5   8   4       12.58       15.95      6.05 o
   6   8   4       40.46       28.54     22.80 o
   7   8   4        1.66        0.00      6.36 o
  -8   9   4        0.08       -5.32      7.84 o
  -7   9   4        0.69        3.83     12.74 o
  -6   9   4       15.48        8.52      8.85 o
  -5   9   4        1.62       -3.13      6.93 o
  -4   9   4       16.50       20.88      8.94 o
  -3   9   4        2.77        1.01      5.26 o
  -2   9   4        3.47        3.13      5.28 o
  -1   9   4        0.80        6.39      4.29 o
   0   9   4        0.32       -2.54      8.27 o
   1   9   4        1.22        6.90      4.29 o
   2   9   4        5.64       10.15      3.54 o
   3   9   4        8.40        3.40      5.59 o
   4   9   4        0.25        0.41      6.26 o
 -19   1   5       16.63       34.69      9.32 o
 -18   1   5       16.62       29.19      7.70 o
 -17   1   5       69.90       74.34      6.50 o
 -16   1   5        1.76        6.58      4.66 o
 -15   1   5      281.12      289.94     13.19 o
 -14   1   5        3.60        8.93      4.83 o
 -13   1   5      598.19      601.24     15.46 o
 -12   1   5       16.00       11.19      6.48 o
 -11   1   5      940.66      964.66     17.69 o
 -10   1   5      167.09      124.88      5.53 o
  -9   1   5     2130.91     2097.04     32.56 o
  -8   1   5     1964.21     1983.03     31.29 o
  -7   1   5     3074.28     3239.70     47.26 o
  -6   1   5     3276.19     3358.72     44.24 o
  -5   1   5     2299.35     2221.88     30.04 o
  -4   1   5     3671.74     3529.41     46.21 o
  -3   1   5     2138.67     2012.06     29.02 o
  -2   1   5     9240.62     8928.86    117.41 o
  -1   1   5     1848.19     1700.83     21.81 o
   0   1   5     3911.18     3795.66     52.77 o
   1   1   5      904.36      903.91     14.46 o
   2   1   5     1232.17     1111.42     18.45 o
   3   1   5       42.16       37.30      8.50 o
   4   1   5     1193.38     1252.84     42.92 o
   5   1   5        9.33       -0.22      3.79 o
   6   1   5      163.35      180.71     16.10 o
   7   1   5        3.15       -4.80      4.80 o
   8   1   5       84.35       98.77      6.30 o
   9   1   5       41.13       32.17      4.71 o
  10   1   5       24.78       29.57      4.19 o
  11   1   5       38.85       39.10      4.71 o
  12   1   5        2.33        5.85      5.59 o
  13   1   5        0.38        4.05      6.23 o
  14   1   5        1.13       10.01      8.94 o
 -18   2   5        3.63       -4.69     10.06 o
 -17   2   5        1.91        3.43      6.48 o
 -16   2   5        3.61        4.02      6.11 o
 -15   2   5        2.87       -0.14     10.28 o
 -14   2   5        1.64        3.84      6.71 o
 -13   2   5        0.49       -3.62     11.62 o
 -12   2   5      301.77      272.27      9.59 o
 -11   2   5       93.51       92.71      6.03 o
 -10   2   5       92.76      106.21      5.21 o
  -9   2   5      362.69      363.30      8.85 o
  -8   2   5      555.82      587.69     10.18 o
  -7   2   5       34.42       37.91      6.48 o
  -6   2   5      843.92      955.22     15.96 o
  -5   2   5        3.57        6.48      2.53 o
  -4   2   5      111.20      114.08      3.31 o
  -3   2   5       35.23       31.09      1.90 o
  -2   2   5      678.73      658.00     11.62 o
  -1   2   5      381.77      397.58      7.38 o
   0   2   5      324.55      356.60      6.30 o
   1   2   5      214.72      203.64      4.51 o
   2   2   5      150.02      174.02      4.26 o
   3   2   5        7.02        4.50      2.67 o
   4   2   5       23.62       22.09      3.31 o
   5   2   5       21.82       40.48      4.43 o
   6   2   5        4.58       -2.01      4.43 o
   7   2   5       15.85       19.58      4.89 o
   8   2   5       26.21       32.08      7.82 o
   9   2   5       33.14       41.20      5.84 o
  10   2   5        4.30        1.40      4.89 o
  11   2   5        6.01        4.92      4.74 o
  12   2   5        1.52        2.62      5.84 o
  13   2   5        3.59        1.23      6.26 o
  14   2   5        0.54      -20.38     20.38 o
 -18   3   5        1.62        1.60      7.82 o
 -17   3   5        9.01        6.10     10.06 o
 -16   3   5        1.39       -0.96      8.05 o
 -15   3   5       29.83       24.53      6.50 o
 -14   3   5       39.43       36.22     13.41 o
 -13   3   5      340.78      369.74     17.88 o
 -12   3   5        1.05       -3.97      3.97 o
 -11   3   5      420.77      413.72     12.07 o
 -10   3   5      427.48      434.54      9.54 o
  -9   3   5      857.70      886.64     15.53 o
  -8   3   5     1098.27     1016.39     21.01 o
  -7   3   5     2312.29     2280.78     36.66 o
  -6   3   5     1740.07     1572.72     25.24 o
  -5   3   5     1294.67     1277.50     20.57 o
  -4   3   5     5189.38     5392.91     73.44 o
  -3   3   5      890.56      907.02     14.39 o
  -2   3   5     4249.19     4225.64     52.96 o
  -1   3   5     1066.73     1058.10     16.29 o
   0   3   5     3144.36     3032.78     71.99 o
   1   3   5      342.53      322.25      5.87 o
   2   3   5     1303.38     1267.31     18.90 o
   3   3   5      489.95      504.46     20.34 o
   4   3   5      578.18      585.93     10.42 o
   5   3   5      266.96      248.05      6.16 o
   6   3   5      375.43      383.85      9.42 o
   7   3   5       33.01       17.57      5.21 o
   8   3   5        2.11       -1.67      4.89 o
   9   3   5      138.51      125.19      8.72 o
  10   3   5       18.96       44.43      5.98 o
  11   3   5       16.76       10.90     10.28 o
  12   3   5       48.62       49.10      6.96 o
  13   3   5        0.84       -3.06      8.20 o
 -17   4   5        0.50        2.81      7.19 o
 -16   4   5        2.67        5.85     13.41 o
 -15   4   5        0.12       -4.48      5.59 o
 -14   4   5        8.59       10.06      4.60 o
 -13   4   5       35.82       37.45      7.38 o
 -12   4   5       59.59       54.09      5.81 o
 -11   4   5        0.68        2.57      3.38 o
 -10   4   5      109.11      130.43      6.15 o
  -9   4   5      202.16      207.53      7.07 o
  -8   4   5      192.09      197.60      5.79 o
  -7   4   5       73.47       62.07      3.60 o
  -6   4   5       52.39       47.08      4.80 o
  -5   4   5       51.56       74.80      9.17 o
  -4   4   5        8.71       16.09      3.11 o
  -3   4   5       48.68       52.99      3.35 o
  -2   4   5      117.23      121.41      3.75 o
  -1   4   5      207.53      230.82     13.86 o
   0   4   5      102.75      105.15      8.94 o
   1   4   5      117.73       95.31     10.28 o
   2   4   5      244.06      257.93      9.84 o
   3   4   5        2.14        6.83      3.11 o
   4   4   5       29.62       22.80      3.38 o
   5   4   5        6.24       -2.85      3.31 o
   6   4   5        2.98       -0.95      3.63 o
   7   4   5        6.28        8.37      3.31 o
   8   4   5        7.89        5.46      4.19 o
   9   4   5        0.04       -5.04      5.04 o
  10   4   5        3.75       -5.37      5.69 o
  11   4   5        2.82       -0.22      6.01 o
  12   4   5        0.03       -2.29      8.27 o
 -16   5   5        8.68       15.03      5.75 o
 -15   5   5       95.84      101.15     12.52 o
 -14   5   5        0.26       -0.49      5.41 o
 -13   5   5      177.65      181.66      7.71 o
 -12   5   5        6.03        4.41      3.91 o
 -11   5   5      219.82      226.77      8.51 o
 -10   5   5        4.32        9.30      3.70 o
  -9   5   5      271.14      287.22      8.02 o
  -8   5   5      372.73      345.56     14.98 o
  -7   5   5      560.21      572.92     22.36 o
  -6   5   5      580.42      568.08     13.75 o
  -5   5   5      665.19      651.81     15.68 o
  -4   5   5     1376.66     1345.99     74.89 o
  -3   5   5       67.51       74.23      8.05 o
  -2   5   5     2372.88     2490.01     41.57 o
  -1   5   5      265.21      257.50      7.42 o
   0   5   5     1509.77     1553.63     62.82 o
   1   5   5        9.04        5.63      3.70 o
   2   5   5      597.51      651.67     16.04 o
   3   5   5        1.34       13.19      5.51 o
   4   5   5      371.23      380.89      9.61 o
   5   5   5        3.28       -1.60      3.56 o
   6   5   5      153.99      160.46      6.84 o
   7   5   5       93.51       89.85      5.21 o
   8   5   5       11.22       14.41      4.07 o
   9   5   5        7.11       -1.18      5.13 o
  10   5   5        5.24        6.34      5.15 o
  11   5   5        7.64       10.19      7.30 o
 -15   6   5        2.92        0.67      9.17 o
 -14   6   5        0.44       -4.07      4.07 o
 -13   6   5        4.33       10.58      4.00 o
 -12   6   5       18.06       15.62      8.72 o
 -11   6   5        1.05       -1.52      2.56 o
 -10   6   5       19.85       18.63      5.59 o
  -9   6   5       40.56       29.60      6.01 o
  -8   6   5       23.90        6.82      6.01 o
  -7   6   5       48.41       51.51     13.19 o
  -6   6   5        5.51       11.18      5.37 o
  -5   6   5       20.64       25.03     22.58 o
  -4   6   5       14.99       19.51      8.05 o
  -3   6   5        0.32       -2.05      2.11 o
  -2   6   5      288.02      287.65      9.47 o
  -1   6   5      380.40      359.46     11.85 o
   0   6   5        3.84       16.53     16.32 o
   1   6   5        4.79        9.52      4.15 o
   2   6   5        1.63       -1.06     12.52 o
   3   6   5       59.59       30.69      5.18 o
   4   6   5       33.39       27.08      5.08 o
   5   6   5       40.12       26.85      6.48 o
   6   6   5        0.51        0.28      4.07 o
   7   6   5        1.18        6.16      4.26 o
   8   6   5        1.73       -0.98      4.05 o
   9   6   5        0.03       -4.72      4.89 o
  10   6   5        0.14        6.05      5.69 o
 -13   7   5       41.19       45.23     10.06 o
 -12   7   5        0.74        4.26      6.11 o
 -11   7   5       82.34       83.81      9.84 o
 -10   7   5       44.96       47.90     16.10 o
  -9   7   5       93.39      101.86      9.15 o
  -8   7   5      111.68       99.52      8.50 o
  -7   7   5      308.59      298.24     13.48 o
  -6   7   5      344.49      314.41     12.08 o
  -5   7   5      361.77      352.24     13.31 o
  -4   7   5      211.42      203.65      9.84 o
  -3   7   5      132.79      137.20     12.97 o
  -2   7   5      615.33      585.88     31.07 o
  -1   7   5       88.37      100.88      8.16 o
   0   7   5      212.70      234.35     20.12 o
   1   7   5      124.23      113.78      9.39 o
   2   7   5       31.53       34.49      5.59 o
   3   7   5        6.62        0.13      9.39 o
   4   7   5       86.60       88.92      7.45 o
   5   7   5        0.96       -2.90      5.19 o
   6   7   5       14.42       15.68      6.93 o
   7   7   5        0.36       -5.68     19.00 o
   8   7   5       15.49       10.80      6.84 o
   9   7   5       28.35       12.46     11.40 o
 -11   8   5        1.04       -6.76      6.76 o
 -10   8   5        0.90        3.41      7.30 o
  -9   8   5        3.84        3.73      7.28 o
  -8   8   5       12.02       16.15      8.05 o
  -7   8   5        9.13       15.06      6.93 o
  -6   8   5       91.55       78.29      8.94 o
  -5   8   5        2.13        2.57      4.20 o
  -4   8   5        2.06        3.13      3.32 o
  -3   8   5       58.60       54.72     10.28 o
  -2   8   5        2.84       -0.41      3.80 o
  -1   8   5        0.18        1.49      6.86 o
   0   8   5        1.13       -0.18      8.72 o
   1   8   5        0.43        2.98      6.71 o
   2   8   5       14.67        9.45      4.92 o
   3   8   5        1.81        3.50      4.80 o
   4   8   5        0.10       -6.23     10.28 o
   5   8   5        0.30       18.55      6.09 o
   6   8   5        3.74        3.59     11.85 o
  -8   9   5       24.23       27.27     12.78 o
  -7   9   5       41.58       36.67     21.01 o
  -6   9   5       16.74        8.96      4.94 o
  -5   9   5        3.38        6.51      4.53 o
  -4   9   5      122.52      113.30      6.56 o
  -3   9   5       37.49       28.98      7.15 o
  -2   9   5       65.84       58.62     12.30 o
  -1   9   5       27.76       18.79      7.15 o
   0   9   5       60.13       53.92      8.26 o
   1   9   5        2.52        0.99     12.07 o
   2   9   5       51.29       52.21     10.82 o
   3   9   5        0.35        3.00     11.85 o
 -19   0   6        7.88       15.65     16.54 o
 -18   0   6        6.22       -1.79      9.39 o
 -17   0   6       29.17       29.06     10.73 o
 -16   0   6        3.99        2.68      7.60 o
 -15   0   6       44.52       40.69      8.05 o
 -14   0   6       90.45       97.02      8.94 o
 -13   0   6      404.19      420.29     13.41 o
 -12   0   6      788.76      790.95     19.23 o
 -11   0   6      469.19      474.84     14.75 o
 -10   0   6      407.05      361.72     11.18 o
  -9   0   6      609.39      619.70     14.31 o
  -8   0   6     2306.21     2185.94     42.03 o
  -7   0   6     2492.55     2646.03     49.18 o
  -6   0   6     3131.50     3071.23     54.55 o
  -5   0   6      476.62      487.36     10.73 o
  -4   0   6     1747.12     1627.05     34.87 o
  -3   0   6      501.35      480.20     12.52 o
  -2   0   6     7330.50     7142.21    116.25 o
  -1   0   6      756.53      761.88     17.88 o
   0   0   6      704.10      600.03     15.65 o
   1   0   6     5929.41     6198.35    120.27 o
   2   0   6     3474.95     3466.48     61.70 o
   3   0   6      616.61      565.15     13.41 o
   4   0   6      419.90      448.46     11.18 o
   5   0   6      272.51      263.80      9.39 o
   6   0   6      128.05      154.70      8.05 o
   7   0   6      522.03      536.09     17.44 o
   8   0   6       91.40      105.07      6.71 o
   9   0   6       13.09       21.46      6.71 o
  10   0   6        1.12        8.50      7.60 o
  11   0   6        5.63        4.47      7.60 o
  12   0   6        1.26       -3.58      8.50 o
  13   0   6        2.36       -3.13      9.39 o
 -19   1   6        0.17       -8.68      8.97 o
 -18   1   6        3.94       -1.88      7.07 o
 -17   1   6        3.57        2.13      5.14 o
 -16   1   6        0.10        0.77      3.96 o
 -15   1   6        0.01        3.01      4.38 o
 -14   1   6        0.60       -3.38      4.38 o
 -13   1   6        6.79        7.24      4.71 o
 -12   1   6       27.29       18.03      6.48 o
 -11   1   6        3.53        8.27      4.11 o
 -10   1   6        9.26       11.62      4.43 o
  -9   1   6      345.96      360.31     11.62 o
  -8   1   6        0.59        9.23      3.11 o
  -7   1   6       10.64       16.36      2.79 o
  -6   1   6      628.54      688.56     14.08 o
  -5   1   6       56.33       56.19      3.58 o
  -4   1   6        9.96       12.63      4.02 o
  -3   1   6      785.08      800.08     12.14 o
  -2   1   6      375.62      370.62      6.43 o
  -1   1   6        1.17        0.28      2.04 o
   0   1   6     1954.47     1980.34     29.11 o
   1   1   6      139.69      126.39      8.72 o
   2   1   6       15.59       11.03      3.64 o
   3   1   6       87.09      106.62      8.05 o
   4   1   6        1.15       -0.23      7.82 o
   5   1   6        3.67        8.21      4.02 o
   6   1   6        7.33        2.33      4.39 o
   7   1   6        3.34       13.63      5.98 o
   8   1   6       26.91       25.33      4.51 o
   9   1   6       30.91       18.18      4.38 o
  10   1   6        9.23        3.83      7.82 o
  11   1   6       14.40        4.27      4.83 o
  12   1   6        0.23       -2.29      6.71 o
  13   1   6        0.00       12.14      7.42 o
 -18   2   6        0.11       -2.24      5.59 o
 -17   2   6       56.34       50.74      6.98 o
 -16   2   6       16.66       24.56      6.23 o
 -15   2   6      119.64      130.30      7.93 o
 -14   2   6       20.41       24.16      5.66 o
 -13   2   6       47.22       50.69      5.53 o
 -12   2   6      629.80      620.24     16.87 o
 -11   2   6      557.72      600.30     12.72 o
 -10   2   6     1897.73     1926.19     30.67 o
  -9   2   6     1182.31     1335.83     25.71 o
  -8   2   6     2785.99     2932.03     52.76 o
  -7   2   6       40.96       52.70     12.30 o
  -6   2   6     5117.22     5151.78     72.08 o
  -5   2   6      503.27      527.91     12.52 o
  -4   2   6     6258.68     6313.11     80.93 o
  -3   2   6        3.50        3.95      1.82 o
  -2   2   6     1141.96     1037.26     14.61 o
  -1   2   6       15.10        8.35      1.90 o
   0   2   6     2213.35     2143.24     29.35 o
   1   2   6      512.67      545.42      9.10 o
   2   2   6      854.63      882.18     13.09 o
   3   2   6      613.37      642.89     11.60 o
   4   2   6      228.01      250.53      6.93 o
   5   2   6      306.98      299.13     14.75 o
   6   2   6       16.67       22.62      8.50 o
   7   2   6       94.76      103.14      6.48 o
   8   2   6       51.78       63.34      6.93 o
   9   2   6       43.51       50.53      6.32 o
  10   2   6        6.24        4.55      5.15 o
  11   2   6        0.39       -2.55      6.30 o
  12   2   6        0.52       -2.40      5.14 o
  13   2   6        0.04        0.42      9.41 o
 -18   3   6        0.01        2.91      6.86 o
 -17   3   6        3.97       -3.41      6.34 o
 -16   3   6        4.51        0.83      6.11 o
 -15   3   6        0.02        3.54      6.36 o
 -14   3   6        3.66        9.45     11.18 o
 -13   3   6       33.84       25.92      4.83 o
 -12   3   6        0.63       -1.90     11.40 o
 -11   3   6       22.35       19.58      6.26 o
 -10   3   6       13.52       17.73      5.37 o
  -9   3   6      129.97      132.55      5.11 o
  -8   3   6        6.16        5.92      3.45 o
  -7   3   6       43.23       56.67      4.11 o
  -6   3   6        3.86        0.79      2.36 o
  -5   3   6       18.75       10.28      2.76 o
  -4   3   6       11.64        8.61      2.44 o
  -3   3   6      312.36      307.87      6.11 o
  -2   3   6       42.15       36.46      2.99 o
  -1   3   6        4.11        4.32      2.79 o
   0   3   6       59.00       64.74      3.79 o
   1   3   6      152.54      196.08      4.71 o
   2   3   6       58.14       41.44      3.31 o
   3   3   6       36.42       26.65      3.43 o
   4   3   6      112.41       95.12      4.26 o
   5   3   6      149.99      172.92      5.84 o
   6   3   6       46.95       60.96      5.03 o
   7   3   6        2.30        7.63      4.39 o
   8   3   6       51.55       34.07      5.37 o
   9   3   6        0.01       -0.12      5.04 o
  10   3   6        0.59       -5.15      5.15 o
  11   3   6        0.16        5.30      6.23 o
  12   3   6        3.16        0.60      9.84 o
 -17   4   6       11.07       15.99      6.86 o
 -16   4   6        8.40        1.01      5.41 o
 -15   4   6      136.26      142.09      8.49 o
 -14   4   6       98.20      102.27      7.36 o
 -13   4   6      189.01      207.01      8.81 o
 -12   4   6      174.60      177.04     19.90 o
 -11   4   6      311.86      318.26      9.87 o
 -10   4   6     1661.52     1696.90     32.77 o
  -9   4   6      755.11      806.03     16.79 o
  -8   4   6     1000.64      959.73     17.29 o
  -7   4   6      276.00      297.91     25.26 o
  -6   4   6     1707.85     1718.09     43.59 o
  -5   4   6       22.51       27.64      2.16 o
  -4   4   6     2854.41     2912.96     53.88 o
  -3   4   6       23.74       34.32      3.11 o
  -2   4   6     1201.33     1121.82     31.97 o
  -1   4   6      294.76      289.73     13.64 o
   0   4   6      677.89      679.61     32.42 o
   1   4   6      116.29      113.05     13.86 o
   2   4   6      456.09      452.08     21.91 o
   3   4   6      258.56      243.55     13.19 o
   4   4   6      517.91      542.55     14.75 o
   5   4   6       56.05       50.85      4.07 o
   6   4   6       55.49       66.88      4.43 o
   7   4   6       30.43       30.06      5.06 o
   8   4   6        2.96        1.98      5.03 o
   9   4   6        4.38       -0.05      5.98 o
  10   4   6       29.75       26.85      6.30 o
  11   4   6        9.25        0.61      6.50 o
  12   4   6        0.13        0.36      8.72 o
 -16   5   6        1.84       -5.59      5.59 o
 -15   5   6       21.85       11.13      5.62 o
 -14   5   6       11.63        3.58      7.82 o
 -13   5   6        0.13       -2.53      4.92 o
 -12   5   6       15.78       10.46      4.17 o
 -11   5   6        2.65        2.41      3.67 o
 -10   5   6       95.24       95.18      4.76 o
  -9   5   6        2.20        1.41      2.91 o
  -8   5   6       35.34       36.63      5.21 o
  -7   5   6       18.53       22.17      5.59 o
  -6   5   6       13.95       12.89      4.26 o
  -5   5   6       39.28       47.23      4.54 o
  -4   5   6        0.46        2.95      7.82 o
  -3   5   6       25.24       31.08      4.58 o
  -2   5   6       20.57       20.90     12.07 o
  -1   5   6        8.35        4.52      3.70 o
   0   5   6        0.71        3.22      4.02 o
   1   5   6       67.16       53.19      6.93 o
   2   5   6       33.78       29.87      7.38 o
   3   5   6        0.26        5.20      4.60 o
   4   5   6       10.79       26.19      3.38 o
   5   5   6       15.36        9.73      3.79 o
   6   5   6       92.00       60.31      4.83 o
   7   5   6       27.43       33.00      4.71 o
   8   5   6        7.38       11.01      5.69 o
   9   5   6        0.06       -2.75      6.16 o
  10   5   6        0.02        0.61      7.15 o
  11   5   6        0.01       -1.06      8.44 o
 -15   6   6       10.76       30.27      7.77 o
 -14   6   6       19.26       16.09      4.36 o
 -13   6   6       69.20       58.16      4.76 o
 -12   6   6      167.40      148.24      6.76 o
 -11   6   6       56.81       63.59     14.53 o
 -10   6   6      225.23      191.56     12.74 o
  -9   6   6      116.01      113.27      8.16 o
  -8   6   6      328.92      362.91     28.84 o
  -7   6   6       58.20       60.04      6.03 o
  -6   6   6      434.85      412.15     21.91 o
  -5   6   6       70.69       74.98      5.54 o
  -4   6   6     1309.92     1355.11     22.81 o
  -3   6   6       22.81       30.82      6.75 o
  -2   6   6      352.78      364.75     12.13 o
  -1   6   6      154.95      153.74      9.17 o
   0   6   6      216.63      222.57     14.98 o
   1   6   6      256.70      271.81     18.78 o
   2   6   6      333.02      332.90     12.00 o
   3   6   6        6.92        6.04     12.74 o
   4   6   6       28.78       31.37      8.05 o
   5   6   6       60.01       53.76      6.62 o
   6   6   6       34.58       36.81      5.24 o
   7   6   6       57.12       39.26      4.83 o
   8   6   6       11.58       10.14      5.03 o
   9   6   6        2.24       -3.64     13.64 o
 -13   7   6        0.15       -4.91      7.63 o
 -12   7   6       19.60       23.01      7.74 o
 -11   7   6        0.11        0.00      7.20 o
 -10   7   6        4.45        8.20      7.28 o
  -9   7   6        0.04        2.09      7.15 o
  -8   7   6       15.49       17.07      5.35 o
  -7   7   6        2.61        4.51      4.92 o
  -6   7   6        3.35       -3.89      6.48 o
  -5   7   6       84.64       90.53      4.87 o
  -4   7   6        2.70        0.31      5.62 o
  -3   7   6        8.69       10.22      6.71 o
  -2   7   6        0.71        1.14      5.59 o
  -1   7   6        3.05        1.94      6.01 o
   0   7   6       76.09       57.82     14.98 o
   1   7   6       19.63        8.86      9.61 o
   2   7   6        3.76        9.92     11.18 o
   3   7   6        0.17       -0.80      4.37 o
   4   7   6        0.85       -5.81      5.81 o
   5   7   6        6.08        3.69      6.03 o
   6   7   6        0.09        1.84      6.26 o
   7   7   6        3.58       15.43      6.66 o
   8   7   6        6.48        0.98      8.07 o
 -11   8   6       19.62        7.80      7.51 o
 -10   8   6       52.75       50.81     14.31 o
  -9   8   6       16.00       19.98      7.19 o
  -8   8   6      105.36       80.21      8.02 o
  -7   8   6       47.66       47.57      7.01 o
  -6   8   6      212.90      204.02     12.52 o
  -5   8   6        2.35       -1.27      4.92 o
  -4   8   6       63.41       63.95     13.64 o
  -3   8   6        0.80       -5.59     16.10 o
  -2   8   6      224.51      212.80     13.23 o
  -1   8   6        1.93        4.47      6.98 o
   0   8   6       30.63       31.37      7.84 o
   1   8   6       55.70       67.99      6.06 o
   2   8   6       32.73       41.17     10.95 o
   3   8   6       56.36       50.16      6.69 o
   4   8   6       20.88       13.41     10.06 o
   5   8   6        9.13      -19.19     40.24 o
  -7   9   6        0.41        6.15      8.16 o
  -6   9   6        0.85       13.88      8.78 o
  -5   9   6        4.79       -7.41      7.64 o
  -4   9   6        0.66        1.21      9.03 o
  -3   9   6       22.03       37.94      8.37 o
  -2   9   6        5.06       -5.03     10.06 o
  -1   9   6        0.79       -6.44      6.94 o
   0   9   6        0.07       -6.54      8.16 o
   1   9   6        1.98        6.10      8.02 o
   2   9   6        8.78       -9.95      9.95 o
 -19   1   7       15.50       20.25     19.23 o
 -18   1   7       17.98       19.35      6.87 o
 -17   1   7       33.63       40.59     10.51 o
 -16   1   7      138.25      128.70      7.93 o
 -15   1   7       42.08       39.45      4.92 o
 -14   1   7      413.32      417.74     11.14 o
 -13   1   7      192.72      184.80      7.03 o
 -12   1   7     1101.92     1094.83     21.71 o
 -11   1   7      124.72      131.37      6.16 o
 -10   1   7     1712.03     1687.97     28.13 o
  -9   1   7       12.54       17.13      5.37 o
  -8   1   7     2539.00     2490.14     63.04 o
  -7   1   7     1076.07     1092.20     16.99 o
  -6   1   7     4161.37     4220.22     48.44 o
  -5   1   7      485.13      509.88     19.00 o
  -4   1   7     2618.04     2442.06     29.97 o
  -3   1   7     1350.68     1386.99     19.22 o
  -2   1   7     1548.63     1433.95     18.44 o
  -1   1   7     4296.99     4468.62     56.34 o
   0   1   7     2505.67     2515.76     41.58 o
   1   1   7      485.40      489.99     10.31 o
   2   1   7      369.85      359.09     10.51 o
   3   1   7      894.34      947.73     18.91 o
   4   1   7        4.55       -4.74      4.74 o
   5   1   7       88.41       92.78     10.28 o
   6   1   7       29.38       37.66      4.71 o
   7   1   7        1.04        4.15     10.73 o
   8   1   7        0.07        5.52      4.58 o
   9   1   7       15.10       21.23      6.04 o
  10   1   7        1.26       -1.50      4.71 o
  11   1   7        0.84       -1.03      4.94 o
  12   1   7        3.45       23.03      7.51 o
 -18   2   7        0.28        4.25      7.82 o
 -17   2   7       15.64       10.25      5.69 o
 -16   2   7        0.27        2.80      5.87 o
 -15   2   7        1.94       -5.59      5.59 o
 -14   2   7        6.20        5.02      9.39 o
 -13   2   7        7.99       18.49      4.71 o
 -12   2   7       26.21       32.07      4.89 o
 -11   2   7      249.94      271.83      7.83 o
 -10   2   7      189.75      210.69     10.73 o
  -9   2   7      108.68       89.35      4.92 o
  -8   2   7        3.69        8.67      3.72 o
  -7   2   7      124.91      131.94      4.74 o
  -6   2   7      106.54      114.59      4.92 o
  -5   2   7       20.34       27.63      6.71 o
  -4   2   7      929.38      998.71     14.70 o
  -3   2   7      146.49      157.59      4.69 o
  -2   2   7       13.69       16.99      2.15 o
  -1   2   7      661.54      680.47      9.98 o
   0   2   7       77.02       66.52      7.38 o
   1   2   7        5.13       -0.85      5.81 o
   2   2   7       45.88       43.28      4.38 o
   3   2   7        7.63       11.61      6.48 o
   4   2   7       14.14       31.67      8.27 o
   5   2   7       28.70       26.84      5.37 o
   6   2   7        0.06        3.80      7.82 o
   7   2   7        6.73       12.07      5.06 o
   8   2   7        5.54       -4.58      4.58 o
   9   2   7       11.78       18.31      5.66 o
  10   2   7        1.32        7.73      4.29 o
  11   2   7        0.01       -4.36      5.03 o
  12   2   7        0.42        1.40      6.34 o
 -18   3   7       20.47       32.05      8.26 o
 -17   3   7       24.66       31.95     11.40 o
 -16   3   7       29.91       26.02      6.23 o
 -15   3   7       35.13       32.43      5.37 o
 -14   3   7      238.20      260.97     12.70 o
 -13   3   7       20.55       18.33      5.04 o
 -12   3   7      234.68      238.27     19.00 o
 -11   3   7       99.08      104.51      5.75 o
 -10   3   7      678.80      737.58     28.84 o
  -9   3   7      227.03      229.19      7.69 o
  -8   3   7     1813.94     1883.04     45.83 o
  -7   3   7       74.33       69.94      7.82 o
  -6   3   7     1473.64     1488.47     28.17 o
  -5   3   7      732.72      714.17     12.80 o
  -4   3   7     1237.96     1235.72     20.38 o
  -3   3   7     1791.81     1942.23     31.97 o
  -2   3   7     1295.36     1254.45     19.68 o
  -1   3   7      401.59      416.90      8.44 o
   0   3   7      434.66      430.96      7.42 o
   1   3   7      748.00      777.47     12.55 o
   2   3   7      173.71      179.87      5.21 o
   3   3   7        7.64       12.71      3.22 o
   4   3   7       39.36       38.54      5.14 o
   5   3   7      434.79      466.66     12.95 o
   6   3   7       20.64       16.32      4.74 o
   7   3   7       65.26       73.11      6.48 o
   8   3   7        4.26       -2.10      4.62 o
   9   3   7        4.43       -1.56      5.37 o
  10   3   7       38.58       33.48      6.75 o
  11   3   7       20.37       31.20      7.07 o
 -17   4   7        3.44        5.94      5.86 o
 -16   4   7        0.07       11.63      6.86 o
 -15   4   7        0.02        3.70      7.15 o
 -14   4   7        9.18        5.99     12.07 o
 -13   4   7        0.15       -6.04      6.04 o
 -12   4   7       15.37       14.31      7.38 o
 -11   4   7       51.94       28.23      7.38 o
 -10   4   7       15.57       19.82      5.37 o
  -9   4   7      212.52      217.40      6.66 o
  -8   4   7        5.15        4.13      2.57 o
  -7   4   7      148.71      167.97      5.20 o
  -6   4   7        0.45        3.13      2.47 o
  -5   4   7        1.49        1.12      2.46 o
  -4   4   7      153.71      179.41      5.35 o
  -3   4   7       72.17       62.35      7.15 o
  -2   4   7        7.97        2.28      4.92 o
  -1   4   7        1.74        6.10      3.54 o
   0   4   7       67.93       96.42      4.38 o
   1   4   7        5.89        6.33      4.92 o
   2   4   7        3.90        2.01      3.35 o
   3   4   7       37.03       40.39      3.64 o
   4   4   7       60.88       34.72      3.79 o
   5   4   7       33.10       28.23      4.07 o
   6   4   7        4.73       16.22      4.02 o
   7   4   7        0.04        1.21      4.47 o
   8   4   7        0.34       -3.45      4.51 o
   9   4   7        8.78        6.67      5.47 o
  10   4   7        1.01       -2.01      6.32 o
  11   4   7        0.03        1.17      6.53 o
 -16   5   7       14.44       10.73      6.44 o
 -15   5   7       15.61       16.02     10.06 o
 -14   5   7      127.29      131.48     10.51 o
 -13   5   7       59.36       41.58      5.14 o
 -12   5   7      550.37      573.28     13.98 o
 -11   5   7       31.37       34.53      4.46 o
 -10   5   7      117.04      117.34      4.50 o
  -9   5   7        9.24        4.97     10.51 o
  -8   5   7      435.95      454.01     13.75 o
  -7   5   7       32.69       27.62      5.04 o
  -6   5   7     1039.97     1104.49     27.05 o
  -5   5   7      135.18      131.47      7.15 o
  -4   5   7      200.49      202.92      9.18 o
  -3   5   7      726.21      762.84     16.28 o
  -2   5   7      325.38      327.07     13.64 o
  -1   5   7      642.18      683.93     33.09 o
   0   5   7      238.94      240.52     15.20 o
   1   5   7      377.60      380.39     30.18 o
   2   5   7       41.08       34.15      4.46 o
   3   5   7      158.12      188.72     13.86 o
   4   5   7       10.80       10.88      3.20 o
   5   5   7       26.56       31.08      5.81 o
   6   5   7       14.28       10.88      3.75 o
   7   5   7       49.44       44.68      4.74 o
   8   5   7        4.06       11.89      6.26 o
   9   5   7        0.11        1.79      7.19 o
  10   5   7        3.97       -2.16      9.61 o
 -15   6   7        0.84        5.77      6.87 o
 -14   6   7        0.32       -2.62      3.32 o
 -13   6   7        0.18       -2.56      2.56 o
 -12   6   7       39.55       35.56      7.42 o
 -11   6   7       13.04       19.48      6.44 o
 -10   6   7       16.48       26.53      6.56 o
  -9   6   7        1.27       -4.66      4.66 o
  -8   6   7        4.31        5.08      5.06 o
  -7   6   7        9.39        7.92      8.05 o
  -6   6   7        1.75        7.56      9.61 o
  -5   6   7       63.86       72.68      6.84 o
  -4   6   7       16.58       25.26      7.30 o
  -3   6   7       32.69       42.73      8.05 o
  -2   6   7       10.83       18.90     17.21 o
  -1   6   7       63.14       83.48     15.20 o
   0   6   7      172.46      131.96      8.50 o
   1   6   7        4.17        1.04      4.69 o
   2   6   7        1.93        5.54      5.37 o
   3   6   7        7.32        3.99      4.90 o
   4   6   7        5.04       -0.89     12.30 o
   5   6   7        0.52        0.50      5.30 o
   6   6   7       32.66       14.90      4.26 o
   7   6   7        4.91       -0.20      4.58 o
   8   6   7        3.35        1.17      5.03 o
 -13   7   7        8.53       11.80      8.06 o
 -12   7   7       49.68       43.79      9.02 o
 -11   7   7        0.49        3.09      6.53 o
 -10   7   7      197.21      192.49     11.48 o
  -9   7   7        3.81        0.56      8.27 o
  -8   7   7      182.53      189.89      9.41 o
  -7   7   7       70.18       65.73      6.61 o
  -6   7   7      301.80      302.93      9.34 o
  -5   7   7       56.90       46.36      7.44 o
  -4   7   7      414.94      460.82     19.45 o
  -3   7   7       64.94       67.80     13.41 o
  -2   7   7      128.28      138.83      8.97 o
  -1   7   7      274.81      278.27     18.56 o
   0   7   7      171.83      179.39      8.91 o
   1   7   7       21.15       15.47      4.93 o
   2   7   7       34.15       27.78      5.04 o
   3   7   7       18.77       14.97      5.96 o
   4   7   7        1.02        7.10      8.05 o
   5   7   7       16.02       21.61      9.84 o
   6   7   7        0.98        5.18      8.50 o
   7   7   7        0.82        3.76      6.03 o
 -11   8   7        0.53       -0.76      7.91 o
 -10   8   7        0.14       -2.63      7.42 o
  -9   8   7        0.91       -2.88      6.26 o
  -8   8   7       10.09        3.07      6.93 o
  -7   8   7       31.21       32.35      3.91 o
  -6   8   7        7.40        0.69      9.75 o
  -5   8   7        2.17        6.14      8.59 o
  -4   8   7        3.75        2.89      8.72 o
  -3   8   7       19.74        3.98      8.51 o
  -2   8   7       42.63       22.31      7.90 o
  -1   8   7        3.97       10.99      7.11 o
   0   8   7        0.67        3.59      3.45 o
   1   8   7        6.31       12.88      5.21 o
   2   8   7        0.97        5.54      5.08 o
   3   8   7        1.52        2.19      6.93 o
   4   8   7        1.12        8.08      8.27 o
  -6   9   7       31.94       46.40     11.85 o
  -5   9   7       12.62       10.27      8.57 o
  -4   9   7       15.32       16.13      8.67 o
  -3   9   7       36.69       37.36     10.15 o
  -2   9   7       32.81       39.70      9.32 o
  -1   9   7       26.40       25.17      8.72 o
   0   9   7       26.38        8.98      9.41 o
 -19   0   8        8.86       15.65     12.07 o
 -18   0   8       59.65       54.10     10.28 o
 -17   0   8       10.37        4.47      8.05 o
 -16   0   8       83.01       83.61      9.84 o
 -15   0   8       14.12        0.45      7.15 o
 -14   0   8      318.17      323.71     14.75 o
 -13   0   8       23.99       16.99      8.50 o
 -12   0   8      999.12     1047.59     26.83 o
 -11   0   8      223.13      221.32      8.94 o
 -10   0   8     1265.24     1379.35     30.85 o
  -9   0   8      960.12      917.93     21.46 o
  -8   0   8     1609.67     1647.62     33.09 o
  -7   0   8     1452.09     1471.01     28.17 o
  -6   0   8      487.50      469.02     10.73 o
  -5   0   8     2025.60     2131.40     54.10 o
  -4   0   8      108.05      142.18      8.05 o
  -3   0   8       93.59       52.76      5.81 o
  -2   0   8      892.15      876.35     16.10 o
  -1   0   8      843.68      814.20     16.99 o
   0   0   8      290.65      291.07      8.50 o
   1   0   8     1072.14     1035.97     22.36 o
   2   0   8      372.21      349.64     10.73 o
   3   0   8      224.24      241.89      9.84 o
   4   0   8       44.56       46.50      5.37 o
   5   0   8       26.48       36.22      6.26 o
   6   0   8       19.00       12.97      7.15 o
   7   0   8       58.31       76.90      9.39 o
   8   0   8        4.10       12.07      6.71 o
   9   0   8       15.61       15.20      8.50 o
  10   0   8        1.03        7.15      8.05 o
  11   0   8        2.84        4.92      9.39 o
 -19   1   8        0.01       -0.95      8.47 o
 -18   1   8        3.86        2.92      5.98 o
 -17   1   8        0.73        0.63      4.71 o
 -16   1   8        1.95        4.95      4.71 o
 -15   1   8       34.34       26.60      5.00 o
 -14   1   8        6.79        6.11      4.19 o
 -13   1   8       52.82       35.38      6.48 o
 -12   1   8       58.05       60.26      4.89 o
 -11   1   8        0.03       -4.19      4.19 o
 -10   1   8        0.10       -2.89      3.43 o
  -9   1   8      141.95      133.75      4.89 o
  -8   1   8      240.05      249.43      5.81 o
  -7   1   8      238.67      236.85      5.15 o
  -6   1   8       50.65       48.77      3.13 o
  -5   1   8       55.85       62.87      3.13 o
  -4   1   8       80.53       75.41      3.43 o
  -3   1   8      198.17      199.20      4.89 o
  -2   1   8      462.32      494.83      8.06 o
  -1   1   8     1128.18     1190.88     16.75 o
   0   1   8       26.15       16.99      3.79 o
   1   1   8      139.20      137.17      9.17 o
   2   1   8      707.05      688.82     14.04 o
   3   1   8      226.21      225.54     22.13 o
   4   1   8      191.77      220.59      8.02 o
   5   1   8       10.26       15.06      5.59 o
   6   1   8       10.76       11.40      6.04 o
   7   1   8        0.35        2.03      6.48 o
   8   1   8        3.21        4.67      4.58 o
   9   1   8        0.57        3.22      4.62 o
  10   1   8        0.90       -2.25      4.62 o
  11   1   8        0.08       -7.59      7.59 o
 -18   2   8       13.42        3.50      7.60 o
 -17   2   8        0.46        7.09      8.72 o
 -16   2   8      140.17      125.67      7.77 o
 -15   2   8       12.43       10.84      6.71 o
 -14   2   8      252.18      276.01     19.67 o
 -13   2   8       16.37        7.17      4.71 o
 -12   2   8      179.76      184.16      7.74 o
 -11   2   8      682.35      643.82     13.94 o
 -10   2   8     1123.52     1220.14     22.12 o
  -9   2   8      653.62      672.96     12.66 o
  -8   2   8     2163.42     2334.95     34.11 o
  -7   2   8     1672.30     1669.18     23.09 o
  -6   2   8      373.20      377.18      6.93 o
  -5   2   8     2115.75     2171.08     27.48 o
  -4   2   8     1622.34     1571.73     23.32 o
  -3   2   8     2966.54     3152.42     41.86 o
  -2   2   8      163.13      137.05      3.54 o
  -1   2   8      341.07      305.64      6.55 o
   0   2   8       28.91       25.67      3.80 o
   1   2   8      308.44      314.83      8.02 o
   2   2   8       33.93       47.82      4.94 o
   3   2   8      408.42      448.11     12.97 o
   4   2   8       51.35       44.69      4.89 o
   5   2   8       32.18       45.60      6.01 o
   6   2   8       29.13       28.19      5.35 o
   7   2   8        7.26        4.80      5.21 o
   8   2   8       34.82       43.10      5.69 o
   9   2   8       14.01       12.16      5.03 o
  10   2   8        0.03        0.89      5.15 o
  11   2   8        4.45       -1.44     12.30 o
 -18   3   8        4.78        6.29      7.51 o
 -17   3   8        1.36       -5.69      5.69 o
 -16   3   8        5.93        3.04      6.26 o
 -15   3   8        0.45       -6.02      6.21 o
 -14   3   8        0.39        4.96     12.07 o
 -13   3   8        1.69       -3.02      7.82 o
 -12   3   8       71.71       54.48      9.39 o
 -11   3   8       20.25       22.01      4.92 o
 -10   3   8        1.98       -3.84      5.37 o
  -9   3   8       59.62       71.82      5.37 o
  -8   3   8       50.91       54.48      3.43 o
  -7   3   8        0.71       -0.17      3.58 o
  -6   3   8       12.72       18.08      2.99 o
  -5   3   8       46.25       53.90      3.11 o
  -4   3   8        0.56       -1.55      2.56 o
  -3   3   8        5.78        2.98      2.79 o
  -2   3   8       18.58        7.13      2.70 o
  -1   3   8        0.33        0.08      1.31 o
   0   3   8       32.18       17.69      2.36 o
   1   3   8        0.24       -1.66      2.56 o
   2   3   8       68.21       96.96      5.14 o
   3   3   8        3.58       -0.43      5.59 o
   4   3   8       46.75       32.64      4.71 o
   5   3   8      101.73       94.39      6.48 o
   6   3   8       62.55       61.35      5.79 o
   7   3   8        9.73       14.14      5.81 o
   8   3   8        2.22        5.23      5.66 o
   9   3   8       12.96        8.75      7.82 o
  10   3   8        1.19        4.17      6.55 o
 -17   4   8        0.04       -0.83      5.69 o
 -16   4   8       88.50       77.49      8.86 o
 -15   4   8        1.49       -4.00      5.41 o
 -14   4   8      154.86      157.45      9.39 o
 -13   4   8       41.02       37.13      5.70 o
 -12   4   8      333.58      351.69     11.32 o
 -11   4   8      169.97      157.94     10.06 o
 -10   4   8      833.50      927.15     16.70 o
  -9   4   8      681.81      662.16     13.23 o
  -8   4   8      443.43      450.39     14.31 o
  -7   4   8      165.42      156.42      8.05 o
  -6   4   8     1498.76     1559.06     39.35 o
  -5   4   8     1445.61     1517.01     26.71 o
  -4   4   8      256.73      265.38      8.05 o
  -3   4   8     1189.88     1285.52     22.60 o
  -2   4   8       77.13       73.00      3.94 o
  -1   4   8      636.38      648.28     27.50 o
   0   4   8        0.06       -3.31      3.51 o
   1   4   8      197.24      193.87     11.40 o
   2   4   8       42.54       42.09     10.06 o
   3   4   8      223.67      227.33      6.66 o
   4   4   8        0.56       -2.87      3.31 o
   5   4   8      178.70      191.09      7.57 o
   6   4   8       14.83        9.84     10.73 o
   7   4   8        1.85        4.82      5.21 o
   8   4   8        7.88       12.16      5.66 o
   9   4   8       18.55       20.83      6.79 o
  10   4   8        0.10        5.01      7.51 o
 -16   5   8        0.32       -2.90      6.04 o
 -15   5   8       23.39       36.50      6.29 o
 -14   5   8       14.03       20.10      4.53 o
 -13   5   8        1.66       -2.38      3.60 o
 -12   5   8       11.43        8.05      3.60 o
 -11   5   8       67.46       80.02      8.27 o
 -10   5   8        0.44        0.10      4.92 o
  -9   5   8       16.28       23.21      5.59 o
  -8   5   8        0.79        2.24      5.59 o
  -7   5   8       23.22       29.95      4.76 o
  -6   5   8       28.77       27.75      3.27 o
  -5   5   8        4.69        8.45      2.51 o
  -4   5   8       15.92       10.43      3.60 o
  -3   5   8       22.35       23.20      3.72 o
  -2   5   8       71.54       61.12      7.38 o
  -1   5   8       19.53       25.71      4.02 o
   0   5   8        9.28       18.66      3.43 o
   1   5   8       31.44       28.22      4.62 o
   2   5   8        7.22       -0.76      4.87 o
   3   5   8        0.22        0.89      4.38 o
   4   5   8        0.00        2.57      3.38 o
   5   5   8       37.08       41.48      7.15 o
   6   5   8        7.26        0.16      3.87 o
   7   5   8       29.16       15.09      5.81 o
   8   5   8        0.06        3.08      5.59 o
   9   5   8        1.03       -8.73     14.75 o
 -15   6   8        0.26       -0.58      8.06 o
 -14   6   8       42.39       33.30      6.71 o
 -13   6   8       10.05       20.52     14.53 o
 -12   6   8      156.01      138.20     20.57 o
 -11   6   8       87.44       74.03      8.94 o
 -10   6   8      131.73      140.25      8.52 o
  -9   6   8      143.74      126.58      7.85 o
  -8   6   8      294.24      291.25     11.57 o
  -7   6   8      308.37      317.92     10.83 o
  -6   6   8       28.06       36.73     10.28 o
  -5   6   8      157.85      146.64     19.67 o
  -4   6   8      175.35      185.75     10.51 o
  -3   6   8      380.72      400.45     14.71 o
  -2   6   8      112.18      123.49      8.49 o
  -1   6   8      100.69      115.99      7.05 o
   0   6   8       43.90       41.29      4.98 o
   1   6   8      116.08      120.04     18.33 o
   2   6   8        9.57        2.52      4.58 o
   3   6   8       65.02       54.58      6.93 o
   4   6   8        0.08        1.45     23.92 o
   5   6   8        0.64       -4.62      4.62 o
   6   6   8        6.73        7.33      3.72 o
   7   6   8       17.87        8.50      5.15 o
 -13   7   8       23.91       27.99      7.71 o
 -12   7   8        0.09        6.01     15.20 o
 -11   7   8       19.44       24.53      6.51 o
 -10   7   8        0.31       -8.27      8.27 o
  -9   7   8        0.34        7.00     15.87 o
  -8   7   8        0.02       -4.47      4.47 o
  -7   7   8        3.49        5.99      3.80 o
  -6   7   8        0.53       -2.74      6.77 o
  -5   7   8       10.44        7.42      8.18 o
  -4   7   8       41.16       46.51      8.27 o
  -3   7   8        0.17       14.54      8.57 o
  -2   7   8        1.05        6.02      7.38 o
  -1   7   8        1.15       10.17      8.05 o
   0   7   8       12.81        6.27      4.58 o
   1   7   8       10.39        7.27      6.93 o
   2   7   8        8.51       -3.06      6.04 o
   3   7   8        3.63       -4.26     12.74 o
   4   7   8        0.11       -2.30      7.15 o
   5   7   8        1.72       10.74      7.60 o
   6   7   8        1.56       -3.58     10.73 o
 -10   8   8       48.51       63.57     18.56 o
  -9   8   8       35.43       17.73      9.79 o
  -8   8   8       52.42       48.79      4.26 o
  -7   8   8       50.07       46.77      8.58 o
  -6   8   8       45.28       33.86      8.06 o
  -5   8   8       90.60       90.93      9.78 o
  -4   8   8        3.15        1.60      7.87 o
  -3   8   8       51.40       45.91      8.00 o
  -2   8   8       12.67        8.58     11.62 o
  -1   8   8       24.42       10.52     16.32 o
   0   8   8        5.97        2.01      8.50 o
   1   8   8        9.34       14.13      7.38 o
   2   8   8       15.03        6.97     12.97 o
   3   8   8       13.22       15.34     12.52 o
 -19   1   9       12.10       13.02     13.86 o
 -18   1   9       64.51       65.60     13.19 o
 -17   1   9       37.93       28.24      5.54 o
 -16   1   9       72.67       74.76      6.26 o
 -15   1   9      139.45      109.55      6.98 o
 -14   1   9       93.64      101.33      6.43 o
 -13   1   9      545.88      544.39     23.92 o
 -12   1   9      622.47      638.66     14.58 o
 -11   1   9      550.60      574.47     12.46 o
 -10   1   9      511.24      541.15     11.33 o
  -9   1   9     1359.04     1335.18     25.49 o
  -8   1   9       16.42       17.32      2.67 o
  -7   1   9     1961.16     2062.08     29.72 o
  -6   1   9        2.56        8.72      2.53 o
  -5   1   9     1695.54     1761.13     25.01 o
  -4   1   9        7.07       15.71      2.64 o
  -3   1   9     1051.25      994.54     15.85 o
  -2   1   9      459.03      520.29      9.01 o
  -1   1   9      590.34      579.48     11.06 o
   0   1   9      201.36      232.21     16.10 o
   1   1   9     1310.06     1414.09     45.83 o
   2   1   9       44.41       46.39      8.27 o
   3   1   9      199.96      213.50      7.71 o
   4   1   9      180.55      189.65      7.77 o
   5   1   9        1.75       -3.70      4.38 o
   6   1   9       12.08       18.45      5.59 o
   7   1   9       14.89       20.79      5.37 o
   8   1   9        3.64        6.49      6.26 o
   9   1   9        0.23        1.60      4.69 o
  10   1   9        0.74        5.79      6.75 o
 -18   2   9        0.26      -13.13     14.98 o
 -17   2   9        0.92        2.63      5.59 o
 -16   2   9        8.30        4.85      5.26 o
 -15   2   9        1.04        3.03      5.28 o
 -14   2   9        0.06       -2.04      4.29 o
 -13   2   9        0.28        0.77      4.71 o
 -12   2   9       74.94       83.55      6.43 o
 -11   2   9       51.89       65.44      4.87 o
 -10   2   9        3.73        0.10      3.54 o
  -9   2   9      204.96      200.33      5.66 o
  -8   2   9      245.83      242.54      5.35 o
  -7   2   9      141.38      147.80      7.38 o
  -6   2   9      272.13      309.16      6.23 o
  -5   2   9       56.48       52.35      3.72 o
  -4   2   9      146.08      164.61      4.89 o
  -3   2   9       10.29       11.27      4.02 o
  -2   2   9        4.41       -0.67      5.14 o
  -1   2   9        4.54        6.06      2.79 o
   0   2   9       25.21       20.22      8.05 o
   1   2   9       43.96       39.87      8.72 o
   2   2   9       51.89       40.33      4.83 o
   3   2   9       52.57       41.78      5.03 o
   4   2   9       13.97       27.24      4.83 o
   5   2   9       30.52       29.84      5.03 o
   6   2   9        0.10        2.65      4.71 o
   7   2   9        4.50        5.81      4.74 o
   8   2   9        5.87        2.46      5.03 o
   9   2   9        8.06       12.27      5.91 o
  10   2   9        0.68       -8.50      8.72 o
 -18   3   9       26.84       22.54      6.70 o
 -17   3   9        1.51        3.53      7.60 o
 -16   3   9       98.91       77.80      7.93 o
 -15   3   9       58.07       47.56     11.40 o
 -14   3   9      237.97      230.09      9.61 o
 -13   3   9      206.98      190.50     17.44 o
 -12   3   9      135.09      150.98     15.65 o
 -11   3   9      367.33      370.46     11.24 o
 -10   3   9      105.48      119.03      8.05 o
  -9   3   9      540.83      551.78     14.98 o
  -8   3   9       87.32       98.45      4.26 o
  -7   3   9     1413.28     1446.89     28.17 o
  -6   3   9        2.57        7.08      4.69 o
  -5   3   9      902.37      948.65     16.77 o
  -4   3   9      109.06      124.98      4.36 o
  -3   3   9      639.75      648.98     11.28 o
  -2   3   9      130.20      134.78      3.96 o
  -1   3   9      896.52      945.30     14.21 o
   0   3   9      332.40      348.92      6.90 o
   1   3   9       26.35       23.00      3.63 o
   2   3   9       24.71       31.34      3.64 o
   3   3   9        2.75       -1.23      4.26 o
   4   3   9        6.71        8.16      4.58 o
   5   3   9       19.25       20.51      5.21 o
   6   3   9       34.86       28.25      5.53 o
   7   3   9        1.49        4.69      6.93 o
   8   3   9        2.63        2.60      5.66 o
   9   3   9        7.23       15.21      8.50 o
 -17   4   9        2.96        7.38      8.72 o
 -16   4   9       13.67        4.08      7.82 o
 -15   4   9        0.09       -5.75      5.75 o
 -14   4   9        1.09        4.47      4.80 o
 -13   4   9       20.65       21.06      7.38 o
 -12   4   9       21.02       12.37      4.19 o
 -11   4   9        2.29        4.83      3.97 o
 -10   4   9        0.76        5.90      2.47 o
  -9   4   9       45.42       55.05      6.26 o
  -8   4   9       38.56       41.57      4.02 o
  -7   4   9      105.31      103.45      4.71 o
  -6   4   9        9.05        8.09      3.58 o
  -5   4   9        1.76       13.65      3.94 o
  -4   4   9       61.24       55.22      4.58 o
  -3   4   9       26.89       23.71      3.79 o
  -2   4   9        7.17        2.43      3.31 o
  -1   4   9        4.77        6.26      3.54 o
   0   4   9        0.74        1.13      3.85 o
   1   4   9        2.34        6.57      3.63 o
   2   4   9        7.57       14.09      3.16 o
   3   4   9        3.58        3.94      3.11 o
   4   4   9        0.52        1.34      3.48 o
   5   4   9       38.15       29.90      5.26 o
   6   4   9        2.72        4.69     12.07 o
   7   4   9        2.54        4.92      5.37 o
   8   4   9        0.13       11.48      6.11 o
   9   4   9        0.26       -3.59      7.57 o
 -16   5   9       31.85       33.27     10.95 o
 -15   5   9       24.17       22.08      5.28 o
 -14   5   9       60.06       59.38      5.54 o
 -13   5   9      125.52      119.09      6.43 o
 -12   5   9      209.19      201.43      7.31 o
 -11   5   9      408.68      395.83     18.56 o
 -10   5   9      203.18      213.80      9.84 o
  -9   5   9       76.65       75.96     11.18 o
  -8   5   9        7.82        4.31      2.91 o
  -7   5   9      274.11      278.30      7.87 o
  -6   5   9       56.98       58.41      3.97 o
  -5   5   9      671.56      667.78     25.49 o
  -4   5   9        0.39        1.38      3.64 o
  -3   5   9       39.94       37.77      4.26 o
  -2   5   9      366.12      373.62     28.84 o
  -1   5   9      218.88      228.18      8.02 o
   0   5   9       71.81       76.70      5.81 o
   1   5   9      118.74      120.14     10.73 o
   2   5   9       38.78       41.82      4.74 o
   3   5   9       12.78       11.23      4.26 o
   4   5   9       21.19       18.59      3.58 o
   5   5   9       13.08       13.33      5.37 o
   6   5   9        1.85       -4.54      4.54 o
   7   5   9        1.66        1.66      5.37 o
   8   5   9        0.26        3.80      9.61 o
 -15   6   9        4.12        4.58      6.53 o
 -14   6   9        0.56       -2.05      6.76 o
 -13   6   9        3.35        6.71      6.09 o
 -12   6   9        0.06       -5.54      5.54 o
 -11   6   9       23.78       30.72      6.76 o
 -10   6   9        7.90        4.88      5.04 o
  -9   6   9       10.41       17.08      7.60 o
  -8   6   9       25.94       21.65     11.85 o
  -7   6   9        0.05       -1.72      8.94 o
  -6   6   9        1.81        6.35      5.95 o
  -5   6   9       13.07       19.98     11.85 o
  -4   6   9       14.29       13.66      9.39 o
  -3   6   9        0.32        2.70      5.79 o
  -2   6   9       26.40       31.66      5.04 o
  -1   6   9       77.72       66.42      9.84 o
   0   6   9        3.29        9.10      3.63 o
   1   6   9        7.07        2.47      4.26 o
   2   6   9        0.51        5.97      5.13 o
   3   6   9        3.14       -0.08      5.15 o
   4   6   9        1.73        0.26      6.20 o
   5   6   9        4.14        7.25      6.79 o
   6   6   9        1.40        2.79      8.05 o
 -13   7   9       48.43       34.92      7.30 o
 -12   7   9       25.23       16.15      7.09 o
 -11   7   9       41.01       33.04      7.30 o
 -10   7   9        6.65        4.52      7.82 o
  -9   7   9      139.93      131.74     16.10 o
  -8   7   9       11.63       17.12      7.83 o
  -7   7   9      188.89      193.88     14.08 o
  -6   7   9       13.88       16.77      6.36 o
  -5   7   9      134.63      145.61     27.72 o
  -4   7   9        0.16        7.23      6.66 o
  -3   7   9      174.89      178.89     12.52 o
  -2   7   9        5.92        6.23      6.34 o
  -1   7   9       63.53       61.53      8.72 o
   0   7   9       23.02       23.46      8.05 o
   1   7   9       96.93       91.56     16.77 o
   2   7   9        0.20       -2.02      6.93 o
   3   7   9       10.92       14.67      6.71 o
   4   7   9        6.37        4.57      5.91 o
 -10   8   9        0.38        0.81     10.51 o
  -9   8   9        0.04      -12.38     19.90 o
  -8   8   9        9.27        6.79      7.69 o
  -7   8   9        8.57       13.77      7.44 o
  -6   8   9       36.66       44.18      8.57 o
  -5   8   9        4.71        9.36      8.05 o
  -4   8   9        2.62       16.71      9.61 o
  -3   8   9        0.30        3.03      9.46 o
  -2   8   9        9.25        1.48      9.84 o
  -1   8   9        3.70       -2.35      7.03 o
   0   8   9        5.34       10.54      7.85 o
   1   8   9        0.10       -1.81      8.27 o
 -19   0  10        8.24       11.18     10.28 o
 -18   0  10       28.64       21.46      9.39 o
 -17   0  10       81.69       79.59      9.84 o
 -16   0  10       55.51       57.23      8.50 o
 -15   0  10      117.35       98.81     10.28 o
 -14   0  10       25.04       25.04      7.60 o
 -13   0  10      544.99      540.56     20.12 o
 -12   0  10       28.66        7.15      7.15 o
 -11   0  10      382.13      383.62     13.86 o
 -10   0  10      569.78      629.09     20.12 o
  -9   0  10     2181.15     2371.05     54.10 o
  -8   0  10      461.94      473.05     13.86 o
  -7   0  10     1633.80     1768.34     50.08 o
  -6   0  10      461.74      488.70     18.33 o
  -5   0  10      480.63      450.24     16.99 o
  -4   0  10      301.16      313.87     13.86 o
  -3   0  10       52.76       46.05      8.05 o
  -2   0  10      198.68      208.36      6.26 o
  -1   0  10      137.23      124.30      6.71 o
   0   0  10        4.65        3.13      4.92 o
   1   0  10        8.56       -0.45      6.71 o
   2   0  10      682.21      664.41     22.36 o
   3   0  10       97.23       92.11      8.94 o
   4   0  10        2.79        2.68      6.71 o
   5   0  10        0.23        5.81      7.60 o
   6   0  10        9.24       22.80      8.94 o
   7   0  10       37.36       16.10      8.94 o
   8   0  10        3.03       -4.02      7.15 o
   9   0  10        0.36       -9.39      9.39 o
 -19   1  10        0.70       -7.59      7.59 o
 -18   1  10        1.58       -2.68     10.28 o
 -17   1  10       12.41        7.35      4.94 o
 -16   1  10        3.35        8.78      4.71 o
 -15   1  10       26.44       27.66      5.91 o
 -14   1  10        4.83        3.10      5.53 o
 -13   1  10        1.71        0.89      5.81 o
 -12   1  10        7.67        8.72      6.48 o
 -11   1  10      130.30      127.78      5.53 o
 -10   1  10       10.37        8.26      3.63 o
  -9   1  10        3.71        5.25      3.11 o
  -8   1  10        1.81        5.78      3.67 o
  -7   1  10      108.47      102.93      3.79 o
  -6   1  10      110.74      126.08      4.58 o
  -5   1  10        0.75       -2.45      2.70 o
  -4   1  10       22.11       21.92      2.76 o
  -3   1  10        0.02       -0.57      3.05 o
  -2   1  10       19.31       21.89      3.35 o
  -1   1  10       71.96       78.76      6.26 o
   0   1  10      361.34      379.01     10.28 o
   1   1  10       24.08       31.74      4.60 o
   2   1  10      270.34      268.37      9.14 o
   3   1  10      142.89      122.52      6.48 o
   4   1  10       41.08       38.75      8.50 o
   5   1  10        4.90        4.13      4.58 o
   6   1  10        5.82        4.58      4.58 o
   7   1  10        0.87        2.39     10.95 o
   8   1  10        5.87       -3.08      5.84 o
   9   1  10        0.50       -6.71      8.94 o
 -18   2  10       16.43        6.07      6.29 o
 -17   2  10       47.36       44.46      9.84 o
 -16   2  10       16.24       13.60      5.46 o
 -15   2  10      210.55      204.13      8.91 o
 -14   2  10       70.68       75.45      6.30 o
 -13   2  10      112.51      101.52      6.11 o
 -12   2  10        5.68       10.41      4.51 o
 -11   2  10      683.81      697.69     14.70 o
 -10   2  10      623.65      599.53     12.46 o
  -9   2  10      688.67      692.20     10.82 o
  -8   2  10       20.11       26.84      2.23 o
  -7   2  10     1391.77     1461.23     31.07 o
  -6   2  10      494.33      534.65     11.22 o
  -5   2  10      458.66      457.60     13.19 o
  -4   2  10      710.69      797.66     13.90 o
  -3   2  10      716.96      717.26     13.43 o
  -2   2  10      254.77      266.04      6.32 o
  -1   2  10      395.02      374.37      8.20 o
   0   2  10       65.59       71.46      4.83 o
   1   2  10        8.68        7.25      4.05 o
   2   2  10        7.26       10.95      4.60 o
   3   2  10        9.75        7.87      4.26 o
   4   2  10       97.78       96.29      6.16 o
   5   2  10        4.62        2.78      4.83 o
   6   2  10        1.81        9.06      6.71 o
   7   2  10        2.67        0.45      4.43 o
   8   2  10        6.54       10.77      6.04 o
   9   2  10        5.22        8.01      6.11 o
 -18   3  10        1.48       -1.41      6.09 o
 -17   3  10        1.27        6.64      5.56 o
 -16   3  10        0.09       -0.05      5.59 o
 -15   3  10       18.05        7.27     10.06 o
 -14   3  10        1.11        7.66      4.83 o
 -13   3  10        0.85       -2.61      3.87 o
 -12   3  10        1.85        6.45      4.29 o
 -11   3  10       25.98       23.66      4.26 o
 -10   3  10       10.37        2.97      3.54 o
  -9   3  10       13.77       15.17      3.31 o
  -8   3  10       48.36       55.03     10.51 o
  -7   3  10      103.64       98.68      4.19 o
  -6   3  10        5.58        5.92      2.47 o
  -5   3  10        4.89       -0.56      2.55 o
  -4   3  10        0.92        5.17      4.25 o
  -3   3  10       33.03       28.76      4.47 o
  -2   3  10       19.22       29.99      3.11 o
  -1   3  10       30.70       42.64      6.26 o
   0   3  10       50.84       36.23      3.11 o
   1   3  10        3.75        1.79      3.31 o
   2   3  10       10.73       11.85      3.79 o
   3   3  10        6.87        4.46      4.39 o
   4   3  10        0.06        1.62      4.62 o
   5   3  10        0.65       -4.51      4.51 o
   6   3  10        3.07        7.72      7.60 o
   7   3  10        1.93        5.08      6.01 o
   8   3  10        3.42       -5.14      5.91 o
 -17   4  10       27.32       33.40      7.07 o
 -16   4  10        6.84       15.10      6.76 o
 -15   4  10      120.51      108.48     12.97 o
 -14   4  10        7.33        8.99      6.26 o
 -13   4  10      266.31      252.13      9.45 o
 -12   4  10        1.00       -3.05      3.05 o
 -11   4  10      332.42      358.55     16.54 o
 -10   4  10      161.29      154.28      6.36 o
  -9   4  10      868.29      958.92     55.00 o
  -8   4  10      167.46      157.63      5.95 o
  -7   4  10      129.54      132.40      8.05 o
  -6   4  10        4.98        3.58     10.73 o
  -5   4  10      626.91      633.75     16.01 o
  -4   4  10      377.89      414.16     13.41 o
  -3   4  10      490.46      539.12     22.58 o
  -2   4  10      185.49      199.81      7.09 o
  -1   4  10        6.70        5.83      3.63 o
   0   4  10      103.05      116.90      5.59 o
   1   4  10       17.64       12.83      3.97 o
   2   4  10       22.34       32.39      3.54 o
   3   4  10        0.42        3.69      7.82 o
   4   4  10       29.31       32.74      4.71 o
   5   4  10        3.72        5.68      4.71 o
   6   4  10       23.13       17.67      5.66 o
   7   4  10        0.25        3.80      5.91 o
 -16   5  10        7.20        1.34      9.15 o
 -15   5  10        5.99        9.92      4.66 o
 -14   5  10        7.28       10.75      4.04 o
 -13   5  10        7.23       -0.17      3.27 o
 -12   5  10        0.06        4.89      3.30 o
 -11   5  10        8.19        6.66      3.35 o
 -10   5  10       61.72       70.16      4.04 o
  -9   5  10        0.58       -0.72      2.53 o
  -8   5  10        0.67       -0.13      2.56 o
  -7   5  10        5.84        7.52      9.39 o
  -6   5  10       30.59       26.30      4.69 o
  -5   5  10       31.26       26.42      4.26 o
  -4   5  10        5.07        7.15      4.92 o
  -3   5  10        1.40        2.16      3.64 o
  -2   5  10       35.87       22.40      4.26 o
  -1   5  10       86.30       62.99      4.89 o
   0   5  10        1.80       -1.72      3.87 o
   1   5  10        0.08        3.52      4.38 o
   2   5  10       20.19       19.80      9.61 o
   3   5  10       10.24        3.16      4.39 o
   4   5  10        0.81       -0.35      2.89 o
   5   5  10        1.19       -2.40      4.13 o
   6   5  10        1.99        5.02      7.60 o
 -14   6  10        2.13        9.84      8.94 o
 -13   6  10       70.98       59.33      7.11 o
 -12   6  10        0.52        6.12      5.16 o
 -11   6  10       99.95      102.69      9.84 o
 -10   6  10       14.59       -1.12     17.44 o
  -9   6  10      171.40      176.41      9.33 o
  -8   6  10       14.16       17.75      6.11 o
  -7   6  10      300.08      303.86     25.26 o
  -6   6  10      116.15      137.34     27.27 o
  -5   6  10       39.35       43.18      8.27 o
  -4   6  10       71.85       72.83      8.05 o
  -3   6  10      116.58       98.70      8.27 o
  -2   6  10       27.68       33.44      9.61 o
  -1   6  10       57.84       44.91      4.26 o
   0   6  10       27.10       22.03      4.71 o
   1   6  10        3.93       -4.38      4.38 o
   2   6  10       26.39       31.21      5.47 o
   3   6  10        0.65        6.91      5.15 o
   4   6  10        3.11        3.73      8.72 o
   5   6  10        0.00       -4.63      6.30 o
 -12   7  10       16.76       14.93      9.00 o
 -11   7  10        0.03        8.47     16.32 o
 -10   7  10        4.33       15.70      5.11 o
  -9   7  10        0.04       -3.53     11.62 o
  -8   7  10        1.28        7.86     14.08 o
  -7   7  10        1.37       -3.11     13.64 o
  -6   7  10        0.86        1.58      8.50 o
  -5   7  10        6.17       12.61      7.36 o
  -4   7  10       20.27        9.52      9.17 o
  -3   7  10       12.11        7.98      7.99 o
  -2   7  10        2.76       -1.52      9.39 o
  -1   7  10        0.52       -4.76      4.76 o
   0   7  10        2.92       14.58      9.84 o
   1   7  10       16.71       22.02     15.43 o
   2   7  10        0.60       -1.58      6.66 o
   3   7  10        0.09        4.50      5.96 o
  -8   8  10       10.53        5.87      8.49 o
  -7   8  10       43.59       41.60     11.07 o
  -6   8  10        8.65        9.17     10.64 o
  -5   8  10       39.21       50.62     16.10 o
  -4   8  10       19.08       12.97      8.40 o
  -3   8  10        6.79        7.33     10.06 o
  -2   8  10       23.02       28.47      9.60 o
  -1   8  10       21.16        7.82      7.95 o
 -18   1  11        0.05        3.15      7.15 o
 -17   1  11      111.33       98.31      8.15 o
 -16   1  11       23.05        0.83      9.17 o
 -15   1  11      158.94      161.47      8.27 o
 -14   1  11      105.96       84.29      6.11 o
 -13   1  11      227.44      257.61      9.42 o
 -12   1  11      269.59      261.58     12.52 o
 -11   1  11      696.96      738.13     16.61 o
 -10   1  11      159.45      168.73      5.69 o
  -9   1  11      685.14      715.85     15.03 o
  -8   1  11      562.80      601.74     13.64 o
  -7   1  11       30.79       30.11      5.53 o
  -6   1  11      852.70      887.76     17.06 o
  -5   1  11      165.89      133.23     12.74 o
  -4   1  11      472.54      480.17     10.69 o
  -3   1  11        1.36        3.94      3.11 o
  -2   1  11      167.10      174.06      4.89 o
  -1   1  11      224.65      227.50      6.76 o
   0   1  11      164.62      172.65      8.72 o
   1   1  11       13.20       17.78      4.19 o
   2   1  11      180.70      180.48      7.70 o
   3   1  11        1.36        0.32      4.58 o
   4   1  11       25.74       24.07      4.71 o
   5   1  11       13.96       18.17      5.35 o
   6   1  11       10.13        2.01      5.06 o
   7   1  11        0.09       -3.62      5.21 o
   8   1  11        0.50       -2.25      8.27 o
 -18   2  11        1.14       -5.01      6.30 o
 -17   2  11        3.37       13.75     10.73 o
 -16   2  11        0.12       -6.86      7.15 o
 -15   2  11        4.12       10.28      5.21 o
 -14   2  11       12.47       15.66      5.03 o
 -13   2  11       15.47       12.14      4.83 o
 -12   2  11      122.24      117.53      6.71 o
 -11   2  11        5.71        4.96      3.11 o
 -10   2  11      130.01      131.47      4.39 o
  -9   2  11      154.57      146.72      3.87 o
  -8   2  11       45.12       40.25      3.75 o
  -7   2  11      186.04      172.80      6.48 o
  -6   2  11        5.86        7.49      3.64 o
  -5   2  11      172.85      162.32     15.87 o
  -4   2  11        2.69        0.11      3.31 o
  -3   2  11      103.94      113.85      5.15 o
  -2   2  11       57.63       58.66      3.43 o
  -1   2  11       32.77       23.49      3.63 o
   0   2  11       50.29       52.25      4.26 o
   1   2  11       24.38        8.05      4.19 o
   2   2  11       24.66       33.73     11.85 o
   3   2  11       11.14        3.75      4.07 o
   4   2  11        2.92        8.37      4.89 o
   5   2  11        6.92        0.54      5.14 o
   6   2  11        0.00       -5.03      5.03 o
   7   2  11        0.19       -4.71      4.71 o
   8   2  11        3.92       10.06      6.55 o
 -17   3  11       40.84       27.60      7.64 o
 -16   3  11        5.77       10.49      6.01 o
 -15   3  11      121.75      120.65     15.87 o
 -14   3  11       20.73        9.68      5.03 o
 -13   3  11      305.21      308.03     14.31 o
 -12   3  11       53.24       39.04      4.20 o
 -11   3  11      272.42      268.37      7.11 o
 -10   3  11      203.01      196.88      5.66 o
  -9   3  11       88.91       82.14      3.54 o
  -8   3  11      189.16      188.07      4.71 o
  -7   3  11      336.64      330.61      8.27 o
  -6   3  11      336.26      338.83      9.47 o
  -5   3  11        8.84        5.56      4.92 o
  -4   3  11      185.80      191.81      6.48 o
  -3   3  11        5.40       -2.57      5.59 o
  -2   3  11      162.71      175.01     10.73 o
  -1   3  11       42.10       39.08      4.02 o
   0   3  11      294.24      304.94      8.02 o
   1   3  11       91.77       85.91     10.06 o
   2   3  11       14.92       17.35      5.14 o
   3   3  11        0.08        2.55      4.07 o
   4   3  11        0.27        2.29      4.89 o
   5   3  11        0.10        0.30      4.39 o
   6   3  11        0.93        3.87      4.89 o
   7   3  11        1.11       -1.98      5.98 o
 -17   4  11        2.75        8.43      6.70 o
 -16   4  11        1.00        2.34      7.38 o
 -15   4  11        2.36       10.28      4.43 o
 -14   4  11        1.65        8.17      4.58 o
 -13   4  11       15.52        8.36      3.70 o
 -12   4  11       31.49       34.30      5.37 o
 -11   4  11        0.22        2.58      6.93 o
 -10   4  11       20.87        8.78      3.11 o
  -9   4  11       44.78       48.16      4.05 o
  -8   4  11        2.65        6.64      3.94 o
  -7   4  11        3.07        3.49      3.31 o
  -6   4  11        5.91        1.88      3.72 o
  -5   4  11        1.36       -3.11      3.51 o
  -4   4  11        0.67       -0.53      3.31 o
  -3   4  11       47.86       33.42      4.58 o
  -2   4  11        0.09       -3.11      3.11 o
  -1   4  11        0.26       -1.58      4.07 o
   0   4  11        0.03        3.88      5.03 o
   1   4  11        0.04        2.40      5.03 o
   2   4  11        4.64        3.73      4.47 o
   3   4  11        2.38        2.57      5.59 o
   4   4  11        3.96        3.30      4.51 o
   5   4  11        3.43        5.01      5.21 o
   6   4  11        0.49        2.68      6.62 o
 -15   5  11       30.97       37.54      6.98 o
 -14   5  11       10.58        6.84      3.79 o
 -13   5  11      136.19      137.61      6.44 o
 -12   5  11      117.04      102.78      6.71 o
 -11   5  11      322.08      333.40     10.95 o
 -10   5  11       42.47       28.47      3.79 o
  -9   5  11      115.79      101.65      7.82 o
  -8   5  11       39.07       39.24      4.38 o
  -7   5  11       12.12       12.84      3.11 o
  -6   5  11      134.77      146.39      7.11 o
  -5   5  11       92.33       77.57      5.66 o
  -4   5  11       34.22       41.83      4.51 o
  -3   5  11        8.28       12.15      5.35 o
  -2   5  11       56.38       55.33      5.14 o
  -1   5  11      101.02      113.78      6.30 o
   0   5  11       44.91       48.67      8.27 o
   1   5  11        4.22        9.26      4.39 o
   2   5  11       26.14       25.51      5.53 o
   3   5  11        0.04       -0.67      5.37 o
   4   5  11        6.46       12.10      6.66 o
   5   5  11        3.21       -2.12     10.73 o
 -14   6  11        1.64        6.16      7.09 o
 -13   6  11        1.15       -1.35      6.30 o
 -12   6  11       26.74       31.27      8.05 o
 -11   6  11        2.84       -4.98      5.37 o
 -10   6  11       10.40        2.06      4.54 o
  -9   6  11        5.00        5.38     11.18 o
  -8   6  11        0.06       11.18     11.40 o
  -7   6  11        5.59        1.60     10.06 o
  -6   6  11        0.28       -2.68      6.04 o
  -5   6  11        3.79        6.35      4.25 o
  -4   6  11        0.06        0.00      4.74 o
  -3   6  11        0.10       -3.12      5.03 o
  -2   6  11        1.29       -2.20      5.81 o
  -1   6  11        2.61        5.91      4.71 o
   0   6  11       48.23       34.11      5.15 o
   1   6  11        0.62        6.73      5.26 o
   2   6  11        0.25       -4.38      5.21 o
   3   6  11        0.89        8.83      5.47 o
 -11   7  11       26.62       30.94      8.59 o
 -10   7  11       31.64       32.87      9.17 o
  -9   7  11       21.96       19.23     19.23 o
  -8   7  11       60.18       63.64     12.52 o
  -7   7  11       13.62       18.76     11.18 o
  -6   7  11       57.86       48.42      8.91 o
  -5   7  11        4.93       -1.53     10.28 o
  -4   7  11       99.02      101.54     14.31 o
  -3   7  11        0.20        6.71      6.69 o
  -2   7  11       13.50       18.38     11.18 o
  -1   7  11        0.56       -0.47      6.95 o
   0   7  11       25.15       33.93      7.37 o
   1   7  11        0.02       -3.83      9.39 o
 -18   0  12       10.66        4.47      8.50 o
 -17   0  12       95.42       75.56     12.52 o
 -16   0  12       38.27       20.57      8.05 o
 -15   0  12       76.42       76.01     10.28 o
 -14   0  12      272.87      279.45     15.20 o
 -13   0  12      126.35      145.76      9.84 o
 -12   0  12      337.30      347.41     15.20 o
 -11   0  12       10.45       10.28      4.92 o
 -10   0  12       57.17       66.17      4.47 o
  -9   0  12      447.60      424.31     20.57 o
  -8   0  12      737.75      807.94     30.40 o
  -7   0  12       15.09        1.34      8.05 o
  -6   0  12      574.92      600.92     25.04 o
  -5   0  12      147.85      171.69     11.62 o
  -4   0  12      113.15      103.73     10.28 o
  -3   0  12        3.84       -2.24      6.71 o
  -2   0  12       48.87       50.52      3.58 o
  -1   0  12        7.93       22.36      4.02 o
   0   0  12       13.29       13.86      5.37 o
   1   0  12        0.53       -2.68      6.26 o
   2   0  12       11.82       14.75      5.81 o
   3   0  12       24.69       16.10      6.26 o
   4   0  12        0.09        1.79      6.26 o
   5   0  12        0.73        0.45      7.60 o
   6   0  12        1.03       11.18      8.94 o
   7   0  12        2.42        3.13      8.94 o
 -18   1  12        5.48        9.28      6.86 o
 -17   1  12        0.16        2.26      5.87 o
 -16   1  12        2.45        7.29      5.53 o
 -15   1  12        0.02        2.78      4.92 o
 -14   1  12        4.13        2.73      4.38 o
 -13   1  12       66.56       62.74     10.28 o
 -12   1  12        5.18        9.31      3.75 o
 -11   1  12       84.35       77.30      4.39 o
 -10   1  12      117.61      121.55     21.69 o
  -9   1  12      109.31      110.45      6.79 o
  -8   1  12        0.25        0.55      5.59 o
  -7   1  12       22.14       26.02      5.35 o
  -6   1  12      101.04      101.80      7.30 o
  -5   1  12        7.56        5.06      4.58 o
  -4   1  12       17.52       14.44      3.80 o
  -3   1  12       10.63       13.12      8.50 o
  -2   1  12        2.27        4.38      5.37 o
  -1   1  12      116.69      107.43      6.93 o
   0   1  12        8.26        6.68      3.11 o
   1   1  12       18.18       11.37      4.29 o
   2   1  12        1.65        6.26      4.71 o
   3   1  12        7.97        3.03      4.07 o
   4   1  12        0.55        0.00      4.74 o
   5   1  12        0.10        3.58      5.21 o
   6   1  12        9.88        5.14      5.69 o
   7   1  12        1.93        9.58      6.62 o
 -18   2  12        4.02        8.97     10.95 o
 -17   2  12       25.39       18.14      5.37 o
 -16   2  12       54.61       38.22      6.20 o
 -15   2  12      105.91      104.90      7.88 o
 -14   2  12      112.84      109.37      6.64 o
 -13   2  12       88.68       98.25     14.53 o
 -12   2  12       20.16       17.70      3.45 o
 -11   2  12       43.62       44.43      3.31 o
 -10   2  12      598.23      636.80     21.91 o
  -9   2  12       95.85       99.14      7.38 o
  -8   2  12      488.35      505.80     12.00 o
  -7   2  12        0.31       -3.73      4.47 o
  -6   2  12      292.10      303.02      8.15 o
  -5   2  12       17.55       20.16      3.54 o
  -4   2  12      394.16      389.09     10.42 o
  -3   2  12      234.78      260.24     10.73 o
  -2   2  12      182.77      177.93      5.84 o
  -1   2  12        3.27        1.79      4.47 o
   0   2  12      126.92      120.18      7.82 o
   1   2  12        0.76       -1.31      8.94 o
   2   2  12        2.94       -0.42      5.13 o
   3   2  12        5.71       15.23      4.83 o
   4   2  12        1.05       -2.65      4.58 o
   5   2  12        1.53        0.74      5.03 o
   6   2  12        0.11       -5.66      5.66 o
 -17   3  12        0.21        0.45      6.40 o
 -16   3  12        7.23        7.95      5.79 o
 -15   3  12        2.00       -3.37      5.41 o
 -14   3  12        0.84        4.22      4.29 o
 -13   3  12       11.30        9.85      3.94 o
 -12   3  12        9.36       10.49      3.43 o
 -11   3  12        2.05        2.48      4.25 o
 -10   3  12        0.46        2.68      4.47 o
  -9   3  12        0.06       -1.57      3.54 o
  -8   3  12       18.28       15.87      3.43 o
  -7   3  12       10.25        6.51      5.37 o
  -6   3  12       13.79       11.04      4.07 o
  -5   3  12        0.04        0.41      3.43 o
  -4   3  12        3.95        3.46      6.71 o
  -3   3  12        9.67        3.03      4.69 o
  -2   3  12        7.24        3.13      2.85 o
  -1   3  12       26.87       29.94      3.43 o
   0   3  12       10.76       14.47      5.37 o
   1   3  12       16.47        7.54      5.81 o
   2   3  12        0.01        5.14      4.69 o
   3   3  12        2.19       -3.79      3.79 o
   4   3  12        0.19       -0.45      4.71 o
   5   3  12        2.14        0.36      5.03 o
   6   3  12        0.86        6.39      7.42 o
 -16   4  12       49.42       40.02      8.72 o
 -15   4  12       22.56       26.68      4.26 o
 -14   4  12       15.70        9.97      6.48 o
 -13   4  12       70.52       74.16      5.37 o
 -12   4  12      232.15      218.44      7.88 o
 -11   4  12       11.17       14.00      7.82 o
 -10   4  12      256.52      267.04      8.68 o
  -9   4  12       10.04       10.47      3.75 o
  -8   4  12      365.80      398.38     11.07 o
  -7   4  12       10.49        7.05      5.59 o
  -6   4  12      134.50      138.03      8.27 o
  -5   4  12        8.74       14.19      4.47 o
  -4   4  12       78.66       68.22      6.32 o
  -3   4  12       15.12       14.08      5.59 o
  -2   4  12      314.16      314.24     11.01 o
  -1   4  12       58.20       60.56      5.35 o
   0   4  12        0.43        0.66      5.03 o
   1   4  12        4.11        9.30      4.89 o
   2   4  12        1.74       -0.51      3.58 o
   3   4  12        8.26        3.17      5.81 o
   4   4  12        0.54       -1.15     10.28 o
   5   4  12        4.02        5.74      6.43 o
 -15   5  12        2.30        7.90      6.98 o
 -14   5  12       17.04       11.85      4.76 o
 -13   5  12        0.19       -3.64      3.64 o
 -12   5  12        3.92        3.58      3.11 o
 -11   5  12        9.97       14.26      8.94 o
 -10   5  12        0.20       -1.32      4.69 o
  -9   5  12        8.96        6.17      7.82 o
  -8   5  12        0.01       -4.11      4.11 o
  -7   5  12        1.52       -2.19      3.43 o
  -6   5  12        2.97        0.93      3.43 o
  -5   5  12        1.82       -3.94      3.94 o
  -4   5  12        1.45        0.15      4.62 o
  -3   5  12       23.52       30.55      4.71 o
  -2   5  12        0.38        5.51      3.94 o
  -1   5  12       55.64       29.22      4.58 o
   0   5  12        5.31        5.86      6.30 o
   1   5  12        4.31        2.47     11.85 o
   2   5  12        1.35       -4.69      5.69 o
   3   5  12        0.17       -2.92      6.43 o
 -13   6  12        9.03       22.58      7.59 o
 -12   6  12       37.07       39.21      5.95 o
 -11   6  12        7.62       10.19      4.36 o
 -10   6  12       35.61       35.63      7.11 o
  -9   6  12        0.99        3.30      6.20 o
  -8   6  12       80.69       75.40      9.11 o
  -7   6  12        1.92        5.20      4.69 o
  -6   6  12       92.07       87.40      6.43 o
  -5   6  12        5.75        2.86      4.46 o
  -4   6  12       43.40       41.57      5.53 o
  -3   6  12       25.64       21.79     11.18 o
  -2   6  12       26.03       15.43      5.06 o
  -1   6  12        1.38       -5.26      6.93 o
   0   6  12       18.03       11.83      6.04 o
   1   6  12        4.40        9.13      4.89 o
   2   6  12        0.49        3.44      5.98 o
 -10   7  12        0.12        3.82      8.34 o
  -9   7  12        0.19       -5.68      7.24 o
  -8   7  12        0.24       -9.20      9.20 o
  -7   7  12        0.57       16.14      9.02 o
  -6   7  12        0.03        9.04      7.27 o
  -5   7  12        0.83       17.72      7.66 o
  -4   7  12        0.87       -5.22     16.54 o
  -3   7  12        8.80        7.32      7.83 o
  -2   7  12        6.17        6.36      7.07 o
 -18   1  13       30.51       34.72     11.85 o
 -17   1  13        9.15        3.13      7.38 o
 -16   1  13       94.62       80.53      7.42 o
 -15   1  13        0.17        3.18      8.50 o
 -14   1  13      114.32      120.78      7.25 o
 -13   1  13       80.27       72.37      5.47 o
 -12   1  13      257.30      284.90      7.19 o
 -11   1  13        3.27        4.62      7.15 o
 -10   1  13      427.33      447.35     17.44 o
  -9   1  13       26.95       47.06      7.25 o
  -8   1  13      191.39      193.19     15.20 o
  -7   1  13       84.36      100.48     19.67 o
  -6   1  13      129.55      131.98      8.50 o
  -5   1  13      107.40      130.47     11.85 o
  -4   1  13      107.15       96.83      8.72 o
  -3   1  13       91.51       88.35      5.81 o
  -2   1  13        0.30       -1.83      3.00 o
  -1   1  13       18.14       23.15      3.11 o
   0   1  13       27.13       24.07      3.63 o
   1   1  13       77.03       75.22      5.53 o
   2   1  13        1.47       -2.37      5.21 o
   3   1  13        8.86        5.59      5.06 o
   4   1  13        0.60       -5.46      5.46 o
   5   1  13        3.51        9.21      7.70 o
 -17   2  13        1.14       -1.34      8.94 o
 -16   2  13        0.01        0.20      8.05 o
 -15   2  13        1.58        7.14      4.58 o
 -14   2  13        1.98       -0.29      7.15 o
 -13   2  13       18.89       16.44      4.69 o
 -12   2  13       75.90       71.87      5.14 o
 -11   2  13       26.62       23.89      4.76 o
 -10   2  13        1.79        2.93      4.31 o
  -9   2  13        1.34       -1.84      3.45 o
  -8   2  13       19.73       14.59      3.16 o
  -7   2  13        0.49       -0.65      3.31 o
  -6   2  13       50.42       42.98      3.72 o
  -5   2  13        6.19        2.35      4.02 o
  -4   2  13       18.83       12.52      3.85 o
  -3   2  13       24.10       31.01      4.29 o
  -2   2  13        8.04       13.37      6.48 o
  -1   2  13        7.73        0.45      2.85 o
   0   2  13        2.08        0.31      3.63 o
   1   2  13        3.16        4.67      3.94 o
   2   2  13        4.41        1.11      3.54 o
   3   2  13        5.83        7.21      4.71 o
   4   2  13        0.00       -0.86      4.58 o
   5   2  13        3.42       10.92      6.44 o
 -16   3  13       40.60       29.03      6.04 o
 -15   3  13        4.32        4.46      9.17 o
 -14   3  13      101.86       93.51      8.27 o
 -13   3  13        7.11        5.73      3.54 o
 -12   3  13      211.21      221.22      6.43 o
 -11   3  13       36.52       32.08      4.07 o
 -10   3  13      151.92      140.79      6.30 o
  -9   3  13       12.12        9.48      4.51 o
  -8   3  13      181.74      176.15      7.42 o
  -7   3  13       72.05       86.52      5.69 o
  -6   3  13       60.52       48.19      4.25 o
  -5   3  13       65.85       64.84      5.81 o
  -4   3  13       18.64       13.29      3.97 o
  -3   3  13        3.47        1.52      3.72 o
  -2   3  13        5.04        2.03      2.56 o
  -1   3  13       15.61       14.68      3.43 o
   0   3  13        8.24        6.71      3.22 o
   1   3  13        9.20        6.56      3.87 o
   2   3  13        1.12        1.97      4.51 o
   3   3  13        8.85       10.54      4.89 o
   4   3  13        1.76       -5.37      5.37 o
 -15   4  13        0.21       -0.48      3.94 o
 -14   4  13        1.50        0.45      4.92 o
 -13   4  13        5.74       -0.52      3.94 o
 -12   4  13       40.79       29.67      3.48 o
 -11   4  13        2.13        4.55      4.69 o
 -10   4  13        1.31        0.30      2.00 o
  -9   4  13        0.04       -0.69      6.04 o
  -8   4  13       38.48       28.48      7.82 o
  -7   4  13        1.00        0.18      4.71 o
  -6   4  13        0.34        2.72      6.48 o
  -5   4  13        1.35       10.62      5.37 o
  -4   4  13       14.45       10.18      4.94 o
  -3   4  13        3.30       -2.18      5.54 o
  -2   4  13        3.35        3.13      7.82 o
  -1   4  13        1.59        3.35      4.43 o
   0   4  13        0.21        7.73      4.83 o
   1   4  13        0.04       -0.79      5.69 o
   2   4  13        0.04        5.40      5.26 o
   3   4  13        3.41       -0.89     13.41 o
 -14   5  13       36.39       30.53      7.27 o
 -13   5  13        1.46       -5.37      5.37 o
 -12   5  13      127.94      102.99      5.75 o
 -11   5  13       28.73       25.12      6.48 o
 -10   5  13      264.08      275.07     21.24 o
  -9   5  13        1.53       -2.14      3.75 o
  -8   5  13       15.83       15.90      3.31 o
  -7   5  13        7.30        0.20      5.14 o
  -6   5  13       38.07       32.99      4.39 o
  -5   5  13       34.44       37.28      6.93 o
  -4   5  13       41.64       37.25      4.80 o
  -3   5  13       15.27       11.67      6.21 o
  -2   5  13        0.17        0.84      7.15 o
  -1   5  13       27.21       35.86      6.26 o
   0   5  13        7.92       -0.64      4.76 o
   1   5  13       12.36       16.75      8.50 o
   2   5  13        1.19        5.70      7.09 o
 -12   6  13        0.28      -10.90     10.90 o
 -11   6  13       20.86       24.44      7.30 o
 -10   6  13        2.78       -3.59      6.53 o
  -9   6  13        1.86       -0.43      6.15 o
  -8   6  13        1.18        2.72      7.82 o
  -7   6  13        0.82       -6.26      6.26 o
  -6   6  13        1.35        6.68      4.89 o
  -5   6  13        0.00       -2.01      4.74 o
  -4   6  13        7.93       12.86      5.47 o
  -3   6  13        1.35       -3.71      6.48 o
  -2   6  13        0.07        1.18     12.52 o
  -1   6  13        1.61        4.98      5.26 o
 -17   0  14        0.34        4.02      8.50 o
 -16   0  14      100.05      105.52     12.07 o
 -15   0  14        8.00       -4.02      6.71 o
 -14   0  14      165.75      160.96     11.62 o
 -13   0  14      149.50      146.21      8.05 o
 -12   0  14      146.46      137.71     15.65 o
 -11   0  14      101.67      100.60     12.07 o
 -10   0  14       52.04       43.37      8.50 o
  -9   0  14       54.32       68.86     10.28 o
  -8   0  14       50.15       45.16      9.84 o
  -7   0  14       71.68       60.81      9.84 o
  -6   0  14      130.89      127.43     12.07 o
  -5   0  14      200.22      219.09     15.65 o
  -4   0  14       33.90       47.39     11.18 o
  -3   0  14        2.88       -0.89      8.94 o
  -2   0  14        0.03       11.62     10.73 o
  -1   0  14       13.41       18.78      3.58 o
   0   0  14        9.68        3.13      4.47 o
   1   0  14        4.92        5.37      5.37 o
   2   0  14       10.88        5.37      6.71 o
   3   0  14        4.57       -8.50      8.94 o
   4   0  14        0.80        4.92     10.73 o
 -17   1  14       13.09       15.02      6.03 o
 -16   1  14        0.05        5.11      5.47 o
 -15   1  14        2.00       -0.82      5.03 o
 -14   1  14        0.57        3.48      3.63 o
 -13   1  14        0.02       -2.03      4.72 o
 -12   1  14       37.83       29.79      4.40 o
 -11   1  14       34.06       35.69      8.27 o
 -10   1  14       28.81       41.60     10.73 o
  -9   1  14        0.66        0.50      5.69 o
  -8   1  14        5.62       15.07      5.53 o
  -7   1  14       10.74       14.08      6.32 o
  -6   1  14       14.78       23.70      6.48 o
  -5   1  14       40.04       29.88      5.91 o
  -4   1  14        3.94       -1.21      6.03 o
  -3   1  14        3.32        5.48     14.31 o
  -2   1  14        0.03       -3.01      3.01 o
  -1   1  14       11.42        7.15      2.23 o
   0   1  14        5.66       -2.94      3.31 o
   1   1  14       16.91       14.94      5.37 o
   2   1  14        0.13       -4.58      4.58 o
   3   1  14        0.43        0.78      6.55 o
   4   1  14        0.03      -12.74     12.74 o
 -16   2  14       51.01       38.41      5.98 o
 -15   2  14       24.77       17.01      3.94 o
 -14   2  14      114.68      111.68      5.59 o
 -13   2  14        9.19       15.09      5.08 o
 -12   2  14       51.68       48.85      9.84 o
 -11   2  14        5.47        6.55      5.69 o
 -10   2  14       17.96       11.74      5.98 o
  -9   2  14      138.59      141.25      8.66 o
  -8   2  14        5.77        4.87      5.69 o
  -7   2  14      212.92      216.16      7.28 o
  -6   2  14        0.35        5.38      4.02 o
  -5   2  14       20.94       25.43      3.51 o
  -4   2  14        0.04       -1.32      4.92 o
  -3   2  14      124.35      120.13      6.87 o
  -2   2  14       17.63       12.53      4.51 o
  -1   2  14       60.97       55.70      4.05 o
   0   2  14        9.83        5.77      6.04 o
   1   2  14        1.35        5.61      4.26 o
   2   2  14        4.22        2.41      4.71 o
   3   2  14        0.76        4.60      4.47 o
 -16   3  14        1.73        1.41      9.84 o
 -15   3  14       26.92       26.52      6.04 o
 -14   3  14        2.07        0.38      3.58 o
 -13   3  14        9.85       10.97      4.71 o
 -12   3  14        7.85       -1.33      6.04 o
 -11   3  14        7.87        8.05      4.07 o
 -10   3  14        1.68        4.37      3.97 o
  -9   3  14        0.30       -1.61      6.04 o
  -8   3  14        2.22        3.51      3.87 o
  -7   3  14        0.02        0.05      3.97 o
  -6   3  14        0.06       -1.67      6.04 o
  -5   3  14        2.39       -3.91      3.91 o
  -4   3  14        0.25        2.09      3.60 o
  -3   3  14        5.49        4.67      9.39 o
  -2   3  14        6.85       10.64      4.20 o
  -1   3  14        0.41        0.05      2.99 o
   0   3  14        2.84        4.02      3.54 o
   1   3  14        2.99        5.98      4.02 o
   2   3  14        1.27       -5.05      6.04 o
   3   3  14        0.03       -0.57     11.49 o
 -15   4  14       28.46       28.17      8.50 o
 -14   4  14       20.47       31.62      4.26 o
 -13   4  14        1.20        1.30      3.13 o
 -12   4  14       71.65       64.73      6.34 o
 -11   4  14       44.16       44.05      8.50 o
 -10   4  14        4.90        4.52      4.19 o
  -9   4  14      100.36       93.00      7.19 o
  -8   4  14        9.33        9.60      7.38 o
  -7   4  14       58.60       59.80      6.66 o
  -6   4  14        1.58        3.37      8.50 o
  -5   4  14       21.36       22.50      5.35 o
  -4   4  14        6.86        2.97      5.91 o
  -3   4  14       28.57       30.03     10.28 o
  -2   4  14        1.58        5.35      5.62 o
  -1   4  14       35.07       28.20      4.71 o
   0   4  14        3.57       13.47      5.75 o
   1   4  14        0.63        0.65      8.77 o
 -13   5  14       15.14       14.91     15.65 o
 -12   5  14        0.11       -4.47      7.15 o
 -11   5  14       12.80        7.10      4.69 o
 -10   5  14        7.44        5.47     10.73 o
  -9   5  14        6.04        6.84      5.56 o
  -8   5  14        0.82        0.49      5.41 o
  -7   5  14        0.30       -5.04      5.04 o
  -6   5  14        5.89       -5.47      5.47 o
  -5   5  14        7.50        2.21      6.71 o
  -4   5  14        0.03       -6.64      6.71 o
  -3   5  14        1.85        7.71      5.46 o
  -2   5  14        4.65       10.50      8.22 o
  -1   5  14        2.08       -1.50      7.69 o
   0   5  14        4.83       -2.24     11.18 o
  -9   6  14       18.52        8.16     10.42 o
  -8   6  14        0.33       19.95     12.14 o
  -7   6  14       16.07       10.57     10.67 o
  -6   6  14        2.64       22.66     12.18 o
  -5   6  14       10.54       11.39     19.00 o
  -4   6  14        0.11       18.03     25.04 o
 -16   1  15       18.82       24.48      6.95 o
 -15   1  15       55.57       45.05      8.50 o
 -14   1  15        4.55        8.90     14.08 o
 -13   1  15       37.46       46.03      7.83 o
 -12   1  15       15.02       19.00      6.32 o
 -11   1  15      159.16      163.94     26.83 o
 -10   1  15        9.06        4.92      5.69 o
  -9   1  15      131.21      149.30      9.64 o
  -8   1  15        1.37        2.13      5.84 o
  -7   1  15       13.40        7.36      5.69 o
  -6   1  15       12.23       27.15      7.25 o
  -5   1  15       70.66       63.87      7.30 o
  -4   1  15        1.81       -2.66      6.93 o
  -3   1  15        7.84        4.48      8.72 o
  -2   1  15        0.37        2.30      3.02 o
  -1   1  15        1.34       -0.31     12.30 o
   0   1  15        3.94        1.72      3.22 o
   1   1  15        0.05       -4.69      4.69 o
   2   1  15       11.81        0.39      8.39 o
 -16   2  15        2.25        8.72     17.88 o
 -15   2  15        0.23        7.24      5.67 o
 -14   2  15        3.95       -2.14      5.11 o
 -13   2  15        0.01        2.06     14.53 o
 -12   2  15        0.83        2.44      7.07 o
 -11   2  15       14.63        7.15      6.64 o
 -10   2  15       19.13       13.62      5.84 o
  -9   2  15        1.70       -3.01     11.18 o
  -8   2  15       23.64       24.35      8.72 o
  -7   2  15        1.22        0.45      6.01 o
  -6   2  15        3.63       11.86      9.39 o
  -5   2  15       23.74       17.39      6.16 o
  -4   2  15        9.23        3.99      2.57 o
  -3   2  15        1.10       -0.58      3.58 o
  -2   2  15       32.07       26.21      4.92 o
  -1   2  15        2.83        3.39      6.71 o
   0   2  15        4.04        1.30      5.41 o
   1   2  15        2.97       -1.07      5.95 o
 -15   3  15       11.65       14.56     11.40 o
 -14   3  15        8.19       15.68      5.87 o
 -13   3  15       55.03       57.72      6.43 o
 -12   3  15       14.21        0.89     12.07 o
 -11   3  15       62.44       60.62      8.72 o
 -10   3  15        2.85        6.37      9.39 o
  -9   3  15       51.40       41.45      4.46 o
  -8   3  15        5.21       -0.42      4.13 o
  -7   3  15      102.73      107.42      7.15 o
  -6   3  15        7.38        7.19      3.91 o
  -5   3  15       14.83       15.97      3.85 o
  -4   3  15        9.06       11.96      4.31 o
  -3   3  15       20.27       22.48      4.87 o
  -2   3  15        0.15        3.81      4.20 o
  -1   3  15        0.40       -0.78      7.60 o
   0   3  15        1.82        1.31      6.76 o
 -13   4  15        0.09       -6.26      8.05 o
 -12   4  15        0.75       -4.02     14.31 o
 -11   4  15        1.06       -2.40      5.84 o
 -10   4  15       10.60        6.38      5.26 o
  -9   4  15        0.09       -4.94      4.94 o
  -8   4  15       10.53       11.76      5.04 o
  -7   4  15        9.59        2.09      4.71 o
  -6   4  15        0.09        0.31      6.48 o
  -5   4  15        0.34        8.13      6.62 o
  -4   4  15        0.21       -1.80      5.54 o
  -3   4  15        5.72        4.80      8.72 o
  -2   4  15        4.86       -1.11      8.02 o
  -1   4  15        0.04        3.65      6.43 o
 -11   5  15       76.32       85.40     16.99 o
 -10   5  15        1.70        4.44      8.94 o
  -9   5  15       66.76       68.67     12.32 o
  -8   5  15        3.44       -7.33     12.07 o
  -7   5  15        4.88       -2.13      6.55 o
  -6   5  15        0.88       -2.01      5.75 o
  -5   5  15       15.00       16.32      8.33 o
  -4   5  15        0.47      -12.83     22.58 o
  -3   5  15        9.72        8.05     10.73 o
 -15   0  16       34.46       21.01     11.18 o
 -14   0  16       25.13       11.62      9.84 o
 -13   0  16      111.52      114.46     14.75 o
 -12   0  16        0.65        3.13     10.28 o
 -11   0  16       84.82       84.06     14.75 o
 -10   0  16       18.89       31.30     10.73 o
  -9   0  16       35.50        8.05     10.73 o
  -8   0  16       10.55        8.05      8.94 o
  -7   0  16       38.65       18.78      8.94 o
  -6   0  16        0.33       21.46     10.73 o
  -5   0  16       18.12       33.98     12.97 o
  -4   0  16       26.72       24.14     10.73 o
  -3   0  16        0.02       -0.45     11.18 o
  -2   0  16        0.78       -3.58     11.18 o
  -1   0  16        0.29        3.13     12.07 o
   0   0  16        6.10       -0.89     12.97 o
 -15   1  16        0.68       16.28      8.06 o
 -14   1  16        1.47       -8.35      8.35 o
 -13   1  16       12.86       15.10      9.39 o
 -12   1  16        3.64        1.41      7.70 o
 -11   1  16        1.89       -6.26      6.26 o
 -10   1  16       26.89       20.32      6.48 o
  -9   1  16        3.35       -4.66      6.62 o
  -8   1  16        0.57       -2.69      7.57 o
  -7   1  16        0.14       -8.72      8.72 o
  -6   1  16        6.01        8.62      6.93 o
  -5   1  16        6.08        5.85      6.30 o
  -4   1  16        1.06       -1.13      8.94 o
  -3   1  16        0.07       10.42      6.16 o
  -2   1  16        0.90       -1.89      8.02 o
  -1   1  16       13.05        3.69     19.67 o
   0   1  16        2.67        2.68     10.73 o
 -14   2  16        0.02       -9.19     13.86 o
 -13   2  16       69.48       71.68      8.66 o
 -12   2  16        0.13       -6.32      6.32 o
 -11   2  16        7.45       15.26      7.73 o
 -10   2  16        0.42        2.04      6.98 o
  -9   2  16        5.13        6.08      7.07 o
  -8   2  16       18.54       10.48     18.11 o
  -7   2  16       12.85       -0.38      6.48 o
  -6   2  16       32.03       31.23      7.38 o
  -5   2  16        0.15       12.26      6.44 o
  -4   2  16        3.19        5.97      6.95 o
  -3   2  16        1.23       -1.54      6.87 o
  -2   2  16       21.99       32.44     17.21 o
  -1   2  16        0.41       -2.05      8.47 o
 -13   3  16        0.10        9.09      7.11 o
 -12   3  16        1.11        6.58      9.15 o
 -11   3  16        1.17       -3.80      7.59 o
 -10   3  16        0.05        4.78      6.93 o
  -9   3  16        0.20       -5.27      5.84 o
  -8   3  16        0.38       -5.21      5.21 o
  -7   3  16        0.09       10.49      5.54 o
  -6   3  16        0.47       -2.37     10.28 o
  -5   3  16        2.16        5.37      5.28 o
  -4   3  16        2.12       -8.94     12.07 o
  -3   3  16        0.21        5.37      9.39 o
  -2   3  16        0.96       -3.58     13.41 o
 -11   4  16       29.78       16.54     10.73 o
 -10   4  16        1.66        9.39     10.28 o
  -9   4  16        3.03        8.05      9.84 o
  -8   4  16       25.27       19.67      8.05 o
  -7   4  16        2.29        3.13      8.50 o
  -6   4  16        3.62       16.54     10.73 o
  -5   4  16        3.75       -1.79      7.15 o
  -4   4  16        0.13        8.05      9.39 o
 -13   1  17        0.31       -0.10      8.78 o
 -12   1  17       11.29        4.37      8.66 o
 -11   1  17        3.39       11.09      8.50 o
 -10   1  17       43.00       42.59      8.22 o
  -9   1  17        5.75        8.51     12.07 o
  -8   1  17       12.37       22.45      8.27 o
  -7   1  17        0.69       -1.34      9.84 o
  -6   1  17        9.78       21.21      7.88 o
  -5   1  17        1.95        3.80     10.95 o
  -4   1  17        7.80        0.11      7.99 o
  -3   1  17        0.03       -3.24      7.42 o
 -12   2  17        0.10       -5.66      8.77 o
 -11   2  17        1.82       -6.41      7.63 o
 -10   2  17        0.23       -1.69      8.38 o
  -9   2  17        2.21        9.10     15.20 o
  -8   2  17        0.57       18.96     14.53 o
  -7   2  17        4.39        1.84     10.73 o
  -6   2  17        0.28        1.85      6.01 o
  -5   2  17        0.57       -1.42      8.02 o
  -4   2  17        3.07       23.25     12.52 o
 -10   3  17       10.79       14.31      9.84 o
  -9   3  17        1.81        2.68     10.73 o
  -8   3  17       16.68       21.01     13.86 o
  -7   3  17        1.62       19.67     12.52 o
  -6   3  17        2.69        4.92      9.84 o
 
